# Supplementary material for: Research on the impact and mechanism of local governments’ land conveyance behavior on urban-rural integrated development—Empirical evidence from 281 prefecture-level cities in China
Source: PLoS One. 2025 Jul 7;20(7):e0327433. doi: 10.1371/journal.pone.0327433 (PMC12233302; doi:10.1371/journal.pone.0327433)
Supplement: S1 Data — (XLSX) [file pone.0327433.s001.xlsx]

## Sheet: data
id	year	city	Degree	lpc	lfd	jck	rlzb	zfgy	czh	dlmj	labor	service	cyjg
1	2003	北京市	0.276063	673.639	0.554381	1.24847	0.0392393	0.200595	79.0501	10.98	13.8154	0.639613	2.5881
1	2004	北京市	0.276361	898.334	0.848024	1.82919	0.0430174	0.209716	79.5298	9.45	13.7024	0.772455	2.576
1	2005	北京市	0.279301	374.315	0.107706	1.4912	0.0454581	0.153683	84.3303	10.55	17.2867	0.896341	2.6773
1	2006	北京市	0.313137	449.538	0.174688	1.60079	0.0463178	0.164777	84.5003	7.4	14.3733	1.08287	2.6966
1	2007	北京市	0.317104	312.311	0.251281	1.56904	0.0468057	0.176355	84.5	5.6	10.9415	1.35956	2.7101
1	2008	北京市	0.323104	246.792	0.373665	1.79911	0.044285	0.186811	84.9001	6.21	81.5064	1.50732	2.7218
1	2009	北京市	0.343149	535.573	0.341889	1.20696	0.0463269	0.190847	85	6.15	-58.8944	1.8617	2.7456
1	2010	北京市	0.345915	765.737	0.560285	1.44718	0.0459396	0.192532	85.96	5.57	10.936	2.16038	2.7423
1	2011	北京市	0.354974	776.011	0.517402	1.54818	0.04528	0.199683	86.2001	5.26	13.0563	2.5395	2.7523
1	2012	北京市	0.368567	628.765	0.198029	1.44087	0.0448435	0.20612	86.2902	7.57	10.9103	2.84032	2.7562
1	2013	北京市	0.40108	1076.19	0.213623	1.36545	0.0447659	0.214028	86.3901	7.61	11.015	3.17075	2.7602
1	2014	北京市	0.403317	783.231	0.503482	1.19666	0.0445938	0.212119	86.5002	7.44	7.62264	3.39333	2.7721
1	2015	北京市	0.409701	2529.91	0.436037	0.864441	0.044116	0.249307	86.7098	7.62	6.86642	4.26531	2.7904
1	2016	北京市	0.421072	2161.95	0.179064	0.730497	0.043961	0.24959	86.7599	7.62	6.32544	4.70049	2.7972
1	2017	北京市	0.436103	3696.26	0.500524	0.780863	0.043626	0.243603	86.9298	7.44	3.89177	5.02173	2.8013
2	2003	天津市	0.170762	328.19	1.02439	0.683507	0.0264809	0.127501	59.3699	8.8	5.52135	0.337019	2.418
2	2004	天津市	0.176245	553.686	1.70471	1.18621	0.0306842	0.127911	59.6396	9.33	4.77208	0.402145	2.3961
2	2005	天津市	0.187565	78.3685	0.387086	1.18129	0.0348572	0.119569	75.7302	10.41	4.382	0.470686	2.3845
2	2006	天津市	0.19387	135.655	0.399386	1.18088	0.0376632	0.124593	76.3098	13.98	5.95426	0.572374	2.375
2	2007	天津市	0.198719	199.407	0.695473	1.07727	0.0386963	0.133519	76.3103	11.94	6.0254	0.703082	2.3835
2	2008	天津市	0.204286	418.478	0.582555	0.880261	0.0398853	0.136555	77.2296	14.39	5.24305	0.895605	2.3601
2	2009	天津市	0.21047	173.301	0.695823	0.58071	0.0414321	0.149468	78.0102	13.76	7.13327	1.14741	2.4356
2	2010	天津市	0.212528	468.228	0.798049	0.603244	0.0435827	0.14926	79.5504	14.89	4.60827	1.39802	2.4437
2	2011	天津市	0.221614	858.34	0.527345	0.590577	0.0451327	0.158865	80.4303	17.05	6.52726	1.80282	2.4475
2	2012	天津市	0.234757	312.178	0.300585	0.566059	0.0476353	0.166219	81.5501	17.88	3.47588	2.15788	2.4566
2	2013	天津市	0.253611	353.837	0.394245	0.553925	0.0487967	0.177396	82.2901	18.74	5.73468	2.53905	2.4674
2	2014	天津市	0.256744	525.151	0.335515	0.523048	0.0497487	0.183424	82.55	16.71	5.8728	2.83732	2.4806
2	2015	天津市	0.277443	440.08	0.217797	0.430639	0.049942	0.195448	82.8798	16.02	7.2109	3.14768	2.5088
2	2016	天津市	0.293087	812.875	0.410482	0.381409	0.0492186	0.206841	83.2703	15.39	10.4046	3.54352	2.5521
2	2017	天津市	0.301742	996.378	0.486206	0.41095	0.0490161	0.176875	83.5702	17.41	13.5168	3.12465	2.5724
3	2003	石家庄市	0.0926126	311.063	0.698779	0.181694	0.0204659	0.0582244	39.5174	8.67	1.51088	0.0881154	2.2447
3	2004	石家庄市	0.0928289	759.671	0.66445	0.18563	0.0233815	0.056916	41.1465	9	2.45103	0.101324	2.2317
3	2005	石家庄市	0.0927956	189.101	0.324825	0.202622	0.0289149	0.0605336	42.6259	9.01	3.07941	0.11664	2.2383
3	2006	石家庄市	0.0979731	150.638	0.331295	0.164555	0.031146	0.0632823	43.9596	9.12	4.63323	0.136509	2.2623
3	2007	石家庄市	0.100605	261.535	0.563386	0.165234	0.0331706	0.0691183	45.1003	11.54	7.06632	0.170849	2.2711
3	2008	石家庄市	0.104585	213.54	0.358264	0.171027	0.0332816	0.068274	46.7997	13.34	3.45533	0.200508	2.2799
3	2009	石家庄市	0.111599	266.705	0.630049	0.125364	0.0375002	0.0802715	49.489	15.1	1.9514	0.246485	2.2988
3	2010	石家庄市	0.115945	434.262	0.79457	0.218432	0.0377008	0.0897261	50.5651	16.91	1.30149	0.308504	2.2965
3	2011	石家庄市	0.125962	273.506	0.587799	0.224169	0.0389292	0.0988419	52.0098	16.95	-0.76244	0.404633	2.2991
3	2012	石家庄市	0.128071	401.056	0.645815	0.181651	0.0393457	0.103126	53.4701	17.07	-1.77354	0.461643	2.3011
3	2013	石家庄市	0.134087	991.517	0.833488	0.178271	0.0397782	0.10752	55.7201	18.15	-13.0578	0.521272	2.3139
3	2014	石家庄市	0.15626	285.974	0.572825	0.169899	0.0383998	0.109566	56.1698	18.57	10.3638	0.552725	2.3438
3	2015	石家庄市	0.158878	273.369	0.680591	0.138979	0.040802	0.125425	58.2997	19.02	-8.13332	0.663257	2.3676
3	2016	石家庄市	0.160598	769.956	0.815031	0.130096	0.0425638	0.125869	59.9596	19.61	-1.17984	0.718804	2.3833
3	2017	石家庄市	0.157082	1212.12	0.890461	0.25349	0.0473479	0.137183	61.6403	20.03	-64.6159	0.870899	2.4328
4	2003	唐山市	0.0933387	130.315	0.367662	0.13092	0.0112511	0.0563566	40.3201	9.25	1.25406	0.103358	2.1488
4	2004	唐山市	0.0949312	115.816	0.540263	0.0924007	0.0090208	0.0599877	43.7605	9.27	0.541112	0.137395	2.175
4	2005	唐山市	0.088978	55.7765	0.374263	0.106865	0.0100714	0.0630241	46.1198	10.49	0.122774	0.17885	2.1941
4	2006	唐山市	0.093995	104.783	0.29321	0.116916	0.0110325	0.0641537	48.0001	12.31	0.730211	0.21073	2.203
4	2007	唐山市	0.0967409	114.885	0.451006	0.142092	0.0114041	0.0694188	49.73	13.19	1.42663	0.266255	2.2192
4	2008	唐山市	0.102258	206.821	0.122962	0.17941	0.0124695	0.0721789	51.2506	13.26	1.81513	0.352398	2.2156
4	2009	唐山市	0.109097	115.156	0.440115	0.109218	0.0124183	0.0749511	53.4206	13.83	1.24413	0.389382	2.2336
4	2010	唐山市	0.113991	121.778	0.827525	0.142216	0.0132841	0.0743831	50.8494	15.12	0.681677	0.452286	2.2298
4	2011	唐山市	0.118021	277.259	0.849897	0.128916	0.014363	0.0811546	52.1397	15.28	-0.252	0.599213	2.2204
4	2012	唐山市	0.119444	168.588	0.750743	0.112883	0.0169225	0.0836473	53.5998	15.4	-0.23857	0.660973	2.227
4	2013	唐山市	0.126389	224.327	1.03878	0.12819	0.015129	0.0812225	54.9702	15.45	-8.44096	0.673047	2.2324
4	2014	唐山市	0.126174	295.374	0.521373	0.165399	0.0146901	0.0842781	56.2099	15.67	8.51653	0.69657	2.2429
4	2015	唐山市	0.127554	274.449	0.251868	0.141986	0.0147585	0.0970435	58.3103	15.67	-0.620112	0.784495	2.2623
4	2016	唐山市	0.129152	250.2	0.281778	0.112105	0.0152472	0.10111	60.4098	15.57	-1.51305	0.845449	2.2607
4	2017	唐山市	0.12738	403.358	0.57079	0.208801	0.0163294	0.101473	61.6399	16.88	-1.7776	0.877659	2.2999
5	2003	秦皇岛市	0.0629474	246.677	1.4303	0.294878	0.0203308	0.0785727	38.348	14.9	2.12187	0.111274	2.4024
5	2004	秦皇岛市	0.0637562	329.159	1.30293	0.402528	0.0204028	0.0755991	40.3626	14.9	1.85224	0.124284	2.3775
5	2005	秦皇岛市	0.0662985	202.668	1.38288	0.444487	0.0260867	0.0897491	40.9549	14.9	1.23679	0.158197	2.4036
5	2006	秦皇岛市	0.069133	201.197	1.64069	0.417726	0.0279418	0.100389	42.8891	13.52	0.554169	0.197548	2.4116
5	2007	秦皇岛市	0.0722004	307.949	2.19267	0.393772	0.0287187	0.105832	44.7816	14.95	1.32802	0.255354	2.3829
5	2008	秦皇岛市	0.0755905	126.404	1.18614	0.429437	0.0273804	0.116431	46.1013	15.27	0.825974	0.329498	2.3692
5	2009	秦皇岛市	0.0784336	327.942	0.760518	0.281546	0.0307182	0.128917	47.2398	15.32	0.509582	0.361089	2.358
5	2010	秦皇岛市	0.0841882	401.039	1.64061	0.255285	0.030505	0.145879	47.2794	19.44	0.465413	0.470829	2.3325
5	2011	秦皇岛市	0.0865275	309.061	0.715889	0.262497	0.0309931	0.157577	48.4499	19.49	0.3468	0.58185	2.3464
5	2012	秦皇岛市	0.0884022	1275.23	0.882659	0.244441	0.0534179	0.17551	49.669	19.66	-0.28084	0.68671	2.3395
5	2013	秦皇岛市	0.0905938	521.78	0.694039	0.231724	0.0580543	0.314121	50.8111	19.74	0.01488	1.25429	2.3235
5	2014	秦皇岛市	0.0925177	699.219	0.320667	0.220778	0.0525313	0.176632	52.0215	19.77	0.46818	0.718274	2.3346
5	2015	秦皇岛市	0.0981419	452.471	0.323115	0.229323	0.0524936	0.182573	54.0707	19.79	0.017673	0.772212	2.3599
5	2016	秦皇岛市	0.107384	400.132	0.344904	0.214747	0.0517118	0.181992	56.13	19.42	0.559552	0.824064	2.3623
5	2017	秦皇岛市	0.103384	601.865	0.464459	0.333295	0.0181104	0.175093	57.879	17.74	0.1043	0.881539	2.4009
6	2003	邯郸市	0.0884489	230.079	0.89453	0.073273	0.00484617	0.0633655	32.6698	11.32	1.38518	0.0563768	2.1924
6	2004	邯郸市	0.0874054	270.211	0.495814	0.0634663	0.00503724	0.0679878	35.6495	11.92	-0.2196	0.0737476	2.2115
6	2005	邯郸市	0.089994	190.837	0.32629	0.0674169	0.00537393	0.0724454	37.7702	12.12	2.70133	0.0962097	2.2238
6	2006	邯郸市	0.090817	210.39	0.208928	0.060679	0.00578983	0.080591	38.93	11.97	3.92341	0.12392	2.2248
6	2007	邯郸市	0.0932589	151.593	0.328651	0.0868516	0.00610514	0.0810312	40.6704	12.68	6.06	0.145376	2.2146
6	2008	邯郸市	0.0937041	155.004	0.0960796	0.104274	0.0061652	0.0778708	43.1004	14.25	17.5754	0.167002	2.2175
6	2009	邯郸市	0.0957716	656.881	0.713061	0.0907716	0.00628425	0.0981115	45.2098	16.36	4.04492	0.209725	2.2161
6	2010	邯郸市	0.100134	577.512	1.04858	0.0882786	0.0063206	0.111731	45.3798	19.58	1.42207	0.273856	2.1971
6	2011	邯郸市	0.104379	420.056	0.710054	0.089093	0.00632929	0.11783	46.5798	20.81	0.5059	0.335337	2.2009
6	2012	邯郸市	0.10645	808.157	0.559303	0.0776464	0.00621569	0.125511	46.5799	20.86	-1.894	0.382217	2.2101
6	2013	邯郸市	0.106263	620.24	0.83385	0.0730277	0.00846881	0.0962991	47.9105	19.16	-19.0613	0.2966	2.2286
6	2014	邯郸市	0.110107	887.211	0.516911	0.0712803	0.00571083	0.131387	49.13	19.89	18.7014	0.393077	2.2371
6	2015	邯郸市	0.113025	342.377	0.414275	0.0587122	0.00557264	0.16393	51.3803	19.91	1.75136	0.491217	2.2722
6	2016	邯郸市	0.121474	1177.29	0.541102	0.0502108	0.00543915	0.159313	53.53	20.57	-7.2859	0.503925	2.2776
6	2017	邯郸市	0.117167	322.668	0.730338	0.109851	0.0146445	0.161859	55.3101	20.62	-8.73695	0.520464	2.3392
7	2003	邢台市	0.0563718	199.391	0.211263	0.0999289	0.00335221	0.0693929	29.964	10.58	0.42057	0.0535029	2.0838
7	2004	邢台市	0.0585135	118.738	0.684128	0.0732164	0.004274	0.06476	32.055	11.01	-0.602614	0.0612527	2.0749
7	2005	邢台市	0.0590403	161.616	0.584964	0.0875837	0.00498326	0.0762102	33.9818	11.85	0.153332	0.0768502	2.0618
7	2006	邢台市	0.0612265	119.161	0.485603	0.0870939	0.00533133	0.086038	36.0193	13.95	0.692858	0.0995902	2.0819
7	2007	邢台市	0.0642742	166.287	0.833374	0.0929145	0.00557624	0.0935485	38.06	15.1	2.97541	0.119952	2.106
7	2008	邢台市	0.0642734	553.727	0.562647	0.120315	0.00619118	0.11094	39.5102	17.34	3.33689	0.155332	2.1244
7	2009	邢台市	0.0677542	149.417	0.562649	0.0883388	0.00637658	0.125563	38.6747	18.85	2.76239	0.18456	2.1342
7	2010	邢台市	0.0690797	192.973	0.848341	0.101646	0.00643539	0.142184	39.9606	20	1.22641	0.235428	2.1309
7	2011	邢台市	0.072081	165.498	0.83316	0.098537	0.00656507	0.15019	41.2871	20.25	-0.98624	0.291234	2.1384
7	2012	邢台市	0.0740701	283.4	0.655551	0.0721046	0.00661428	0.163342	42.719	17.05	-0.54826	0.334693	2.1447
7	2013	邢台市	0.0766004	250.575	0.79249	0.0706713	0.0062598	0.286948	44.2004	14.9	-0.80078	0.603526	2.1586
7	2014	邢台市	0.0781179	684.263	0.706122	0.0774312	0.00604166	0.178891	45.4295	15.59	-2.51156	0.381191	2.1944
7	2015	邢台市	0.0789081	122.007	0.445059	0.0626111	0.00606761	0.211744	47.7298	16.12	-2.77411	0.478827	2.2379
7	2016	邢台市	0.0824005	59.9115	0.837566	0.0603801	0.00620228	0.207206	49.8299	15.92	-2.5975	0.519527	2.2584
7	2017	邢台市	0.0832964	52.9202	0.955728	0.387385	0.00568139	0.200191	51.5697	15.64	-1.87696	0.529777	2.307
8	2003	保定市	0.0622728	315.596	0.766255	0.132068	0.00900332	0.0644026	27.2721	11.74	0.684121	0.0553028	2.2018
8	2004	保定市	0.0633109	240.935	0.853219	0.0700096	0.0105209	0.062239	28.1582	11.76	2.598	0.0635314	2.1896
8	2005	保定市	0.0628871	159.814	0.387786	0.105481	0.0110635	0.0803158	29.7446	12.08	-4.28298	0.078843	2.1462
8	2006	保定市	0.0647845	179.576	0.580655	0.138365	0.0122198	0.0863866	30.7296	11.55	2.92277	0.0937184	2.1639
8	2007	保定市	0.0661046	213.563	0.675296	0.173719	0.012551	0.095216	31.7604	11.6	5.03933	0.116553	2.1898
8	2008	保定市	0.0719034	164.443	0.523239	0.201383	0.0131084	0.105181	33.47	12.02	-0.607327	0.145638	2.2044
8	2009	保定市	0.0744019	87.6269	0.48785	0.157942	0.01399	0.115813	35.8504	11.55	-1.31532	0.173426	2.1895
8	2010	保定市	0.0779314	1105.28	1.01578	0.19348	0.0140085	0.131152	38.7247	15.23	2.02155	0.231609	2.1878
8	2011	保定市	0.0800115	382.353	0.512213	0.193772	0.014326	0.135789	39.7	16.78	-0.193899	0.286612	2.1735
8	2012	保定市	0.0831528	514.941	0.533197	0.141288	0.0121256	0.140972	41.1993	16.34	-0.32307	0.32725	2.1722
8	2013	保定市	0.0834715	168.883	0.654073	0.110459	0.0222774	0.12134	42.9001	19.86	-22.0308	0.302784	2.1744
8	2014	保定市	0.0856729	307.696	0.529436	0.107062	0.0134698	0.150762	44.1998	19.92	20.4791	0.382412	2.2046
8	2015	保定市	0.100431	474.206	0.851584	0.0923775	0.0145208	0.188912	46.67	20.66	-3.33664	0.471474	2.2642
8	2016	保定市	0.101656	486.296	0.615355	0.073928	0.0178564	0.176023	49.11	20.24	-5.48075	0.507088	2.2559
8	2017	保定市	0.0996451	256.964	0.853922	0.237769	0.00434829	0.208135	50.9696	19.75	-4.19795	0.598843	2.3146
9	2003	张家口市	0.0482117	108.252	0.339957	0.0416831	0.00563331	0.117773	32.0711	8.51	-1.41447	0.0836571	2.2522
9	2004	张家口市	0.0489685	127.652	0.477875	0.0751909	0.00542439	0.131714	33.609	8.86	-1.69801	0.117158	2.2225
9	2005	张家口市	0.0485758	127.461	0.200171	0.0646133	0.0064705	0.141178	37.8086	9.24	-1.58118	0.13036	2.2288
9	2006	张家口市	0.0484287	105.131	0.136187	0.0678786	0.0068991	0.141707	39.4498	9.56	0.703815	0.151253	2.2291
9	2007	张家口市	0.0501853	111.989	0.376959	0.0919901	0.00738046	0.162887	40.9293	11.03	0.263183	0.201772	2.2461
9	2008	张家口市	0.0523055	145.055	0.480238	0.0788162	0.00891531	0.154212	42.4291	13.1	0.258962	0.241673	2.2303
9	2009	张家口市	0.0535096	181.58	0.744718	0.0440694	0.00969739	0.193954	43.9001	14	-0.200761	0.335768	2.2783
9	2010	张家口市	0.0551825	211.564	0.894666	0.0199572	0.0096665	0.188045	45.169	14.46	0.109459	0.390004	2.2538
9	2011	张家口市	0.0570259	154.597	0.643058	0.018043	0.00964527	0.206971	46.4207	15	-0.43388	0.495336	2.2358
9	2012	张家口市	0.0563212	109.083	0.328585	0.0196316	0.00971413	0.216091	47.6308	15.24	-1.00982	0.569086	2.2375
9	2013	张家口市	0.0609629	167.49	0.805977	0.0182429	0.00337139	0.152104	48.9498	15.38	-2.71784	0.429043	2.2125
9	2014	张家口市	0.0624051	141.697	0.449091	0.0237452	0.00991208	0.244418	50.1007	15.53	-0.86795	0.703614	2.2182
9	2015	张家口市	0.064303	154.888	0.454453	0.0305947	0.0144573	0.286211	52.1994	15.36	-0.798988	0.832097	2.2425
9	2016	张家口市	0.0677409	183.297	0.711156	0.0254629	0.00373723	0.283216	54.1909	15.32	-1.44416	0.883387	2.2638
9	2017	张家口市	0.0654821	271.765	1.05328	0.0534891	0.0129675	0.331164	55.9192	14.91	-1.7617	1.01629	2.3607
10	2003	承德市	0.0419025	56.9301	0.358241	0.0291751	0.00533226	0.124735	29.1616	7.51	-0.117703	0.0816298	2.1628
10	2004	承德市	0.0440205	66.8403	0.546751	0.0680116	0.00570645	0.125775	30.0371	7.55	1.02752	0.104789	2.1381
10	2005	承德市	0.04748	124.397	0.301607	0.0516805	0.00666907	0.13467	33.2552	8.03	-1.73739	0.1343	2.1256
10	2006	承德市	0.0477642	72.2409	0.378409	0.0314851	0.00752935	0.145281	34.3501	8.72	-0.528883	0.17096	2.1204
10	2007	承德市	0.0498346	161.72	0.511394	0.0342876	0.00842514	0.137384	35.2714	9.95	-0.0133738	0.207276	2.1052
10	2008	承德市	0.0524733	29.2545	0.586959	0.0418218	0.00903135	0.149424	36.8098	9.93	0.629868	0.289212	2.0983
10	2009	承德市	0.0552918	467.99	0.69703	0.0207955	0.00955392	0.170668	38.5154	10.07	-0.218187	0.348814	2.1857
10	2010	承德市	0.0571666	273.924	0.882584	0.0242867	0.0101282	0.175396	38.6392	13	-0.426483	0.418061	2.176
10	2011	承德市	0.058018	526.715	0.816773	0.0110122	0.0107604	0.174207	41.0994	13.11	-0.450208	0.513919	2.1519
10	2012	承德市	0.0606393	709.627	0.627965	0.0081403	0.0109467	0.199506	42.4579	13.16	-0.46926	0.62563	2.1575
10	2013	承德市	0.0607284	371.556	0.80163	0.0124543	0.0110317	0.203751	43.8565	13.43	-0.38298	0.685506	2.1584
10	2014	承德市	0.0623317	741.161	0.363781	0.0295296	0.0106559	0.189431	45.3051	13.24	-0.50042	0.668034	2.1638
10	2015	承德市	0.0647009	426.04	0.488912	0.0183087	0.0107608	0.215301	46.8004	12.9	-0.440043	0.7651	2.1848
10	2016	承德市	0.0675587	629.089	0.415711	0.0219613	0.0112436	0.211149	49.0005	13.04	-1.88498	0.793089	2.2115
10	2017	承德市	0.0686487	285.637	0.886631	0.0740763	0.0323229	0.230398	50.7013	14.6	-0.57178	0.888522	2.263
11	2003	沧州市	0.0515309	174.671	0.378718	0.0758259	0.00227164	0.0693157	32.8088	12.58	-1.42988	0.0640869	2.1779
11	2004	沧州市	0.0522712	94.8322	0.428235	0.0724732	0.00270564	0.0648482	34.5737	12.32	-4.58494	0.0738931	2.1784
11	2005	沧州市	0.0554655	152.42	0.42412	0.0590852	0.00319051	0.0556864	36.0614	14.51	0.19969	0.0919606	2.2266
11	2006	沧州市	0.0575566	58.3706	0.576956	0.0661172	0.00385409	0.0628869	37.5094	14.67	-0.480448	0.116668	2.2358
11	2007	沧州市	0.059997	181.679	0.476109	0.0714605	0.00467138	0.0686342	38.9995	15.05	1.57794	0.143638	2.2547
11	2008	沧州市	0.0631997	175.79	0.49051	0.077174	0.00529334	0.072831	40.2098	15.16	2.97502	0.176017	2.2602
11	2009	沧州市	0.063306	181.243	1.01235	0.00511976	0.00598969	0.0874632	38.9071	15.99	1.27894	0.21957	2.2774
11	2010	沧州市	0.0663723	4.45075	0.810444	0.0515597	0.00634336	0.0967401	40.7742	15.21	2.50553	0.291603	2.2644
11	2011	沧州市	0.0700387	245.899	0.879563	0.0536651	0.0066712	0.102255	41.6786	15.3	-0.767696	0.359758	2.2456
11	2012	沧州市	0.069559	209.919	0.503944	0.0523868	0.00689038	0.110784	43.1376	15.3	-0.54024	0.418552	2.2471
11	2013	沧州市	0.0748246	289.894	0.579551	0.0528264	0.0071339	0.0970566	44.6474	17.22	-0.8938	0.387684	2.2695
11	2014	沧州市	0.0793046	533.298	0.562345	0.060852	0.0104809	0.12168	46.2102	17.19	-0.53342	0.496187	2.2775
11	2015	沧州市	0.0830145	306.326	0.370561	0.0516746	0.00716527	0.146005	48.5597	16.7	-2.43093	0.626104	2.3118
11	2016	沧州市	0.0858554	192.336	0.498865	0.0536679	0.0100336	0.142438	50.5603	16.34	-4.11694	0.647305	2.3299
11	2017	沧州市	0.0865976	191.618	1.03145	0.285212	0.0220846	0.15109	52.3104	17.59	-1.805	0.707558	2.3681
12	2003	廊坊市	0.0591722	88.6197	0.393942	0.184947	0.0109823	0.0618869	36.3075	14.62	1.56903	0.0844696	2.1578
12	2004	廊坊市	0.0595835	83.8067	0.407272	0.137683	0.0147004	0.0655423	38.6999	14.98	0.775462	0.101688	2.1555
12	2005	廊坊市	0.0604026	101.15	0.510065	0.147549	0.0172802	0.0772344	40.7096	15.05	-0.54604	0.122532	2.1347
12	2006	廊坊市	0.0626267	114.801	1.30836	0.178011	0.0164673	0.0832338	42.89	13.5	1.50257	0.153525	2.1477
12	2007	廊坊市	0.0663153	155.14	0.959635	0.203058	0.0185473	0.0952232	44.7812	15.65	3.28326	0.209453	2.1699
12	2008	廊坊市	0.0686896	300.807	1.14765	0.235137	0.0202697	0.10133	46.3097	15.87	2.62242	0.260968	2.1876
12	2009	廊坊市	0.0712572	295.368	1.4633	0.200618	0.0255873	0.115163	46.874	15.42	1.84092	0.319715	2.2246
12	2010	廊坊市	0.0742349	353.013	1.82952	0.240498	0.0235344	0.132959	48.467	16.53	2.01136	0.428715	2.2311
12	2011	廊坊市	0.0765314	1147.3	1.34042	0.212031	0.0247303	0.141459	49.4398	16.75	3.7849	0.536479	2.2403
12	2012	廊坊市	0.0789599	363.288	0.968103	0.176957	0.0242565	0.149382	50.776	16.94	2.30891	0.618744	2.239
12	2013	廊坊市	0.0811247	754.839	1.63128	0.188046	0.0206361	0.134705	52.1462	16.84	-14.4822	0.619673	2.2692
12	2014	廊坊市	0.0856411	360.336	0.690542	0.149338	0.0197649	0.139024	53.5539	17.39	21.1571	0.671648	2.3306
12	2015	廊坊市	0.0880441	478.53	0.688755	0.122359	0.0338685	0.194814	55.0009	18.28	5.91072	1.04514	2.3876
12	2016	廊坊市	0.0910818	291.553	0.522159	0.122898	1e-15	0.188044	56.7996	17.57	2.83381	1.08277	2.4127
12	2017	廊坊市	0.0921969	1009.58	0.818251	0.4284	0.0127814	0.202257	58.4994	17.8	2.0213	1.22933	2.4312
13	2003	衡水市	0.048247	59.1871	0.392423	0.170939	0.00170195	0.0592049	30.0993	15.15	-0.210576	0.0568283	2.1015
13	2004	衡水市	0.0495143	90.955	0.731301	0.231904	0.00190142	0.0613333	31.506	15.48	-1.48983	0.0701475	2.1141
13	2005	衡水市	0.0508841	158.709	0.260595	0.121576	0.0022223	0.0756215	32.4158	15.49	-0.745416	0.0941024	2.1217
13	2006	衡水市	0.0517001	121.129	0.40676	0.106392	0.00231548	0.0805504	33.6805	15.97	0.712703	0.104262	2.1214
13	2007	衡水市	0.0536053	81.8878	0.44641	0.127436	0.00356735	0.0995387	35.0093	15.93	0.0767388	0.130111	2.1538
13	2008	衡水市	0.054897	79.946	0.48597	0.134282	0.0037865	0.105357	36.5111	16.12	0.917231	0.154393	2.1627
13	2009	衡水市	0.0571811	113.081	0.647315	0.123182	0.00386229	0.138645	38.1635	17.06	0.72378	0.207237	2.115
13	2010	衡水市	0.0576928	397.505	1.13391	0.179233	0.00399455	0.143383	38.1431	17.18	0.889198	0.254657	2.0991
13	2011	衡水市	0.0601564	247.123	1.09975	0.201604	0.00403193	0.147911	40.8007	17.75	-0.49286	0.311187	2.0986
13	2012	衡水市	0.0616536	139.744	1.30396	0.202294	0.00365122	0.159056	42.189	18.77	-1.408	0.363495	2.1088
13	2013	衡水市	0.0647669	258.714	0.977459	0.219319	0.0034219	0.173383	43.6225	18.76	-0.91664	0.414659	2.1638
13	2014	衡水市	0.0669606	410.717	0.403171	0.196183	0.00555833	0.211093	45.1056	20.14	-0.04625	0.535958	2.2316
13	2015	衡水市	0.0680221	263.669	0.332018	0.135799	0.00604431	0.220433	46.6407	20.14	-0.285688	0.594635	2.2615
13	2016	衡水市	0.0754601	405.594	0.685872	0.12441	0.00342769	0.213197	48.8895	19.62	-1.52481	0.665448	2.2698
13	2017	衡水市	0.0761436	408.495	0.841151	0.357907	0.00498745	0.195832	50.6008	15.44	-0.31295	0.657023	2.3002
14	2003	太原市	0.115834	445.069	0.489365	0.308202	0.0485104	0.0829344	79.7405	7.88	-12.9839	0.130635	2.4125
14	2004	太原市	0.117045	340.704	0.3093	0.4386	0.0652262	0.0892897	80.1687	8.19	3.26969	0.17229	2.3872
14	2005	太原市	0.128114	384.118	0.272415	0.308914	0.078009	0.0804333	80.6096	8.73	6.21272	0.211052	2.4862
14	2006	太原市	0.130715	236.844	0.280416	0.323429	0.0753271	0.0941352	81.0608	8.38	6.28214	0.273551	2.4924
14	2007	太原市	0.131945	670.826	0.312834	0.491209	0.0839233	0.0921555	81.4989	7.96	3.92268	0.32549	2.4565
14	2008	太原市	0.135293	661.379	0.410799	0.444016	0.0876917	0.104122	81.9986	7.9	2.70287	0.42434	2.4666
14	2009	太原市	0.138772	488.304	0.511317	0.261364	0.088552	0.103482	82.2434	7.9	2.2279	0.437952	2.5258
14	2010	太原市	0.142811	453.823	0.4585	0.301249	0.0902085	0.106656	82.5386	8.09	-1.72674	0.518851	2.5169
14	2011	太原市	0.151094	706.53	0.442585	0.264993	0.0936753	0.115046	83.3499	8.6	-3.02195	0.655644	2.5111
14	2012	太原市	0.158059	856.705	0.305151	0.23143	0.0979229	0.120168	83.7605	8.8	-1.2805	0.759322	2.5208
14	2013	太原市	0.168021	3139.59	0.742027	0.235202	0.103055	0.132253	84.12	10.5	-0.4948	0.868327	2.532
14	2014	太原市	0.168803	2422.32	0.559344	0.25898	0.108443	0.127492	84.2495	11.26	-1.43825	0.872852	2.5694
14	2015	太原市	0.174555	768.396	0.544438	0.242572	0.114709	0.153542	84.4004	11.5	-3.56328	1.14318	2.5998
14	2016	太原市	0.176716	265.249	0.868361	0.297531	0.11682	0.143479	84.5502	13.32	-0.920618	1.14613	2.6126
14	2017	太原市	0.176525	192.346	0.728302	0.290712	0.119288	0.141641	84.6999	14.65	-0.2304	1.29825	2.6002
15	2003	大同市	0.0537067	72.5981	0.318982	0.0322951	0.00742329	0.122803	46.0407	6.98	-10.7484	0.104386	2.2985
15	2004	大同市	0.0559362	81.9272	0.322317	0.0367874	0.00777863	0.121322	47.0539	6.42	1.87795	0.123365	2.2816
15	2005	大同市	0.0590392	38.3242	0.0707028	0.0325389	0.00870213	0.126671	48.0733	6.35	-2.53649	0.1566	2.343
15	2006	大同市	0.0608701	49.6709	0.148521	0.0287251	0.00908583	0.139719	49.091	10.23	3.52083	0.18545	2.3591
15	2007	大同市	0.0645882	57.3943	0.0537432	0.0415934	0.00970655	0.151921	50.1313	9.88	0.398336	0.240999	2.362
15	2008	大同市	0.0656977	885.581	0.434105	0.0288727	0.0108862	0.174307	52.7842	10.44	0.0860748	0.318237	2.364
15	2009	大同市	0.0681422	615.948	0.488542	0.0223401	0.011866	0.186352	53.8387	11.71	0.1992	0.352073	2.4187
15	2010	大同市	0.0698319	1024.72	1.13204	0.0552204	0.0107669	0.190801	54.9158	13.79	-0.980896	0.418192	2.4089
15	2011	大同市	0.0748535	541.166	0.999641	0.0330171	0.0108833	0.200587	56.4901	15	-0.356305	0.530605	2.3825
15	2012	大同市	0.0780299	683.076	0.963246	0.0341553	0.0116105	0.200303	57.9488	15.7	-0.80749	0.584095	2.3862
15	2013	大同市	0.0757543	1184.63	1.10872	0.0306097	0.00888919	0.24194	59.0269	15.64	16.503	0.693511	2.4159
15	2014	大同市	0.0776254	440.056	0.563466	0.0295401	0.00883314	0.221406	60.043	16.21	-1.30375	0.653856	2.4413
15	2015	大同市	0.0822482	612.642	0.122029	0.0244582	0.0090924	0.276069	61.0204	16.65	-23.1937	0.919622	2.4747
15	2016	大同市	0.0842162	673.012	0.332263	0.0230363	0.00884969	0.278699	62.0065	17.1	0.0123302	0.899021	2.5182
15	2017	大同市	0.0846559	490.27	0.783185	0.0277888	0.00859654	0.29029	62.9357	18.28	-0.46746	1.0236	2.5207
16	2003	阳泉市	0.0653304	179.677	0.155425	0.0253809	0.00247613	0.0999063	52.8112	5.63	-3.17454	0.100095	2.3542
16	2004	阳泉市	0.0616894	190.64	0.19034	0.0398978	0.00376583	0.10495	53.9548	8.34	0.0857512	0.125871	2.3326
16	2005	阳泉市	0.0638355	262.823	0.418028	0.0321628	0.00435812	0.100074	55.0872	8.64	-0.638322	0.159199	2.3883
16	2006	阳泉市	0.0652757	187.147	0.264383	0.030116	0.00432042	0.107902	56.2085	8.54	0.783681	0.201399	2.3728
16	2007	阳泉市	0.0668191	111.545	0.126126	0.0249096	0.00496257	0.122675	57.3799	8.46	0.373596	0.261385	2.3717
16	2008	阳泉市	0.0713111	409.939	0.219233	0.0345541	0.00544225	0.130126	58.0858	8.41	0.336972	0.31254	2.3753
16	2009	阳泉市	0.0727204	218.059	0.167556	0.0183258	0.00548092	0.140167	59.0346	9.54	0.402293	0.375202	2.3951
16	2010	阳泉市	0.0740206	148.912	0.255399	0.0459496	0.00791788	0.1399	60.0058	9.88	-0.0162908	0.459321	2.3748
16	2011	阳泉市	0.0765031	219.73	0.243628	0.0407807	0.00815677	0.135766	61.614	10.12	0.149192	0.545662	2.3736
16	2012	阳泉市	0.0786069	191.955	0.216954	0.0255352	0.00908327	0.146872	63.0392	10.26	0.20068	0.669266	2.3807
16	2013	阳泉市	0.0797228	660.955	0.143342	0.0215999	0.00931123	0.141319	64.0115	10.34	-0.10013	0.651545	2.3894
16	2014	阳泉市	0.0819045	135.067	0.177398	0.0194929	0.0103506	0.140943	64.9601	14.02	-0.1635	0.652459	2.4179
16	2015	阳泉市	0.0834679	1367.83	0.136844	0.0213533	0.0103859	0.169062	65.9015	13.98	-1.23314	0.762032	2.4683
16	2016	阳泉市	0.0844458	1838.01	0.132197	0.01379	0.0107496	0.153694	66.6785	14.74	0.228099	0.719777	2.4865
16	2017	阳泉市	0.0840655	1481.04	0.13386	0.0187632	0.0114144	0.157816	67.561	16.67	-1.52668	0.803455	2.4925
17	2003	长治市	0.0480717	110.625	0.247375	0.0240406	0.00555622	0.107994	33.5011	4.79	-2.9619	0.0871583	2.185
17	2004	长治市	0.0490864	94.1998	0.262235	0.0295961	0.00543449	0.109114	34.4992	4.91	-0.240424	0.109211	2.1798
17	2005	长治市	0.0522333	47.2715	0.129396	0.0348139	0.00790595	0.109167	37.3003	5.18	-1.79546	0.13757	2.2766
17	2006	长治市	0.0538391	105.372	0.086141	0.0201061	0.00736582	0.151607	38.4987	5.06	1.35431	0.218057	2.2873
17	2007	长治市	0.0550603	74.4196	0.273784	0.0207395	0.0076118	0.143255	39.6109	5.36	0.729472	0.243607	2.2872
17	2008	长治市	0.055494	139.367	0.135302	0.0323628	0.008	0.14242	40.449	5.68	1.10674	0.29673	2.2701
17	2009	长治市	0.0595009	163.805	0.162068	0.0245991	0.00920942	0.145305	41.0415	6.18	-0.248418	0.341759	2.2814
17	2010	长治市	0.0634505	237.816	0.105866	0.0273713	0.0112258	0.147647	43.4309	6.68	0.762888	0.409815	2.2586
17	2011	长治市	0.0641324	249.447	0.302867	0.0412783	0.0091738	0.144452	43.4309	7.13	0.406066	0.526563	2.2407
17	2012	长治市	0.0655922	233.784	0.229611	0.0545866	0.0090845	0.151941	45.3097	7.38	0.19536	0.600625	2.246
17	2013	长治市	0.0670545	397.527	0.197302	0.0489695	0.00956173	0.184356	46.8711	8.39	-0.1888	0.726167	2.2649
17	2014	长治市	0.0708786	377.325	0.203645	0.0315169	0.0121347	0.183316	48.4608	8.79	-1.66862	0.719399	2.3291
17	2015	长治市	0.0729339	624.851	0.101546	0.00816787	0.0117735	0.202087	50.0205	9.96	-3.31333	0.717125	2.3915
17	2016	长治市	0.0740963	242.077	0.0841234	0.00403093	0.0112475	0.184453	51.5311	10.02	-0.123738	0.691279	2.3942
17	2017	长治市	0.075058	166.359	0.234124	0.0133952	0.0107101	0.181674	52.9291	10.59	-0.70168	0.794168	2.378
18	2003	晋城市	0.0475565	98.3191	0.350719	0.0510648	0.0038073	0.0971252	38.5002	9.45	-7.29517	0.0910164	2.3032
18	2004	晋城市	0.0471516	91.714	0.392774	0.0154087	0.00381951	0.100322	39.32	9.04	-0.413771	0.115598	2.2488
18	2005	晋城市	0.048929	77.1472	0.226142	0.0266191	0.00460587	0.0991141	40.1197	9.4	-0.48854	0.147833	2.2652
18	2006	晋城市	0.0508905	147.215	0.17411	0.0162036	0.00207857	0.176313	41.2915	8.73	8.63663	0.290133	2.2652
18	2007	晋城市	0.0524552	116.841	0.313799	0.0282862	0.00282193	0.128703	42.1985	8.75	-0.010229	0.243105	2.2681
18	2008	晋城市	0.0538104	186.458	0.290439	0.027292	0.00343382	0.119975	43.2021	8.58	-1.07127	0.28563	2.2797
18	2009	晋城市	0.0549565	570.242	0.299892	0.0270084	0.00375237	0.12621	45.4669	11.49	-5.90869	0.353252	2.284
18	2010	晋城市	0.0575119	298.467	0.484109	0.0493009	0.00368311	0.122525	46.9982	11.49	0.0919193	0.413957	2.2798
18	2011	晋城市	0.0605747	192.399	0.247686	0.0819213	0.00226207	0.126528	52.7499	12.4	0.556441	0.520644	2.2588
18	2012	晋城市	0.0643541	308.372	0.255462	0.0769712	0.00270715	0.128187	52.7494	12.6	0.19975	0.595005	2.2701
18	2013	晋城市	0.0663778	490.694	0.275392	0.0551283	0.00281258	0.152455	54.4814	12.57	0.31448	0.717373	2.2915
18	2014	晋城市	0.0680225	191.165	0.400646	0.0651066	0.00291275	0.156129	55.5199	12.17	-0.81667	0.738794	2.328
18	2015	晋城市	0.0698835	182.071	0.0952029	0.0535529	0.0028632	0.173147	56.4881	12.01	-0.07292	0.820792	2.3514
18	2016	晋城市	0.0710838	159.252	0.124026	0.0376494	0.002875	0.164397	57.4217	11.91	-0.221206	0.784127	2.3762
18	2017	晋城市	0.0706119	269.984	0.147753	0.174683	0.00260362	0.154934	58.3412	12.25	0.9494	0.807295	2.3797
19	2003	朔州市	0.0421505	76.9408	0.33409	0.00956022	1e-15	0.0953656	40.074	5.55	-6.40583	0.0796703	2.1884
19	2004	朔州市	0.0423889	120.074	0.227302	0.0101798	1e-15	0.109425	41.0008	14.54	1.16692	0.110524	2.1725
19	2005	朔州市	0.0439664	84.5985	0.170728	0.00993152	1e-15	0.111973	41.9387	12.85	1.38236	0.139621	2.2118
19	2006	朔州市	0.0440074	86.151	0.137143	0.00702774	1e-15	0.159828	42.8722	12.69	2.48239	0.251394	2.2002
19	2007	朔州市	0.0506064	85.4361	0.175713	0.0149794	1e-15	0.132814	43.8163	14.55	2.30697	0.288555	2.2179
19	2008	朔州市	0.0490599	195.841	0.0902454	0.0100475	1e-15	0.143981	44.1016	15.46	0.673724	0.390088	2.2494
19	2009	朔州市	0.0545169	313.294	0.186627	0.0138066	1e-15	0.128537	45.1749	15.49	0.41089	0.458466	2.3714
19	2010	朔州市	0.0550557	114.025	0.392749	0.0126289	1e-15	0.134493	46.2829	15.8	0.389108	0.566606	2.3134
19	2011	朔州市	0.058201	159.184	0.58914	0.0105295	1e-15	0.134962	47.8732	15.99	11.9234	0.668714	2.3106
19	2012	朔州市	0.0621933	226.398	0.448447	0.0161003	0.00018905	0.137888	50.0173	16.38	-0.68792	0.800403	2.307
19	2013	朔州市	0.0632051	241.317	0.767382	0.00705845	0.00057454	0.150497	51.0836	16.81	-0.08895	0.885722	2.3193
19	2014	朔州市	0.0634583	115.481	0.188263	0.00567258	0.00508324	0.142577	52.1466	16.87	0.02336	0.815641	2.3367
19	2015	朔州市	0.064794	463.372	0.0901323	0.00404914	0.00658907	0.153466	53.1551	17.04	-14.7179	0.856251	2.4259
19	2016	朔州市	0.0689845	197.513	0.110179	0.00574426	0.00696748	0.139054	54.2051	21.42	0.180154	0.783194	2.4469
19	2017	朔州市	0.0701932	125.649	0.0877155	0.0117176	0.00641585	0.144581	55.2928	21.37	0.35452	0.864157	2.4766
20	2003	晋中市	0.0424483	76.4731	0.489039	0.0462102	0.00719293	0.119247	37.6761	6.95	-0.27624	0.0796115	2.1926
20	2004	晋中市	0.0435668	95.9155	0.461828	0.161745	0.00806841	0.120119	38.6828	5.9	0.049188	0.0996341	2.1814
20	2005	晋中市	0.0460453	89.6819	0.289557	0.0996484	0.0109768	0.119178	39.6617	8.73	-0.901213	0.128657	2.2528
20	2006	晋中市	0.0480298	106.975	0.221903	0.0860161	0.0117445	0.17219	40.6287	10.33	0.886297	0.214226	2.2724
20	2007	晋中市	0.0495675	114.348	0.188362	0.0818752	0.0129651	0.153361	41.5946	13.32	1.0249	0.229737	2.2772
20	2008	晋中市	0.0500709	74.0536	0.123311	0.08876	0.0163073	0.150896	41.7093	14.66	0.727399	0.269519	2.27
20	2009	晋中市	0.0528327	173.347	0.134862	0.0171727	0.0169156	0.162118	42.9008	14.6	0.078156	0.322621	2.3008
20	2010	晋中市	0.0534476	187.01	0.255111	0.0203837	0.0179605	0.157809	44.1236	15.18	0.2048	0.375561	2.2824
20	2011	晋中市	0.0562796	192.309	0.336947	0.0169161	0.0191086	0.170977	45.7401	14.14	0.221664	0.470801	2.2858
20	2012	晋中市	0.0581823	369.547	0.410128	0.0316508	0.0210237	0.181074	47.4078	16.32	0.01884	0.549662	2.2844
20	2013	晋中市	0.0594618	399.84	0.395213	0.0269029	0.0360275	0.208985	48.8729	21.07	3.745	0.646384	2.2872
20	2014	晋中市	0.0637008	221.239	0.373891	0.0212152	0.042295	0.208253	50.4533	17.37	-3.4372	0.65614	2.3271
20	2015	晋中市	0.067094	215.497	0.265126	0.0122702	0.0493982	0.230534	51.7253	19.39	-1.58693	0.731556	2.3597
20	2016	晋中市	0.0687207	330.185	0.529977	0.0127233	0.0530714	0.226532	52.928	21.31	-0.389585	0.744488	2.3719
20	2017	晋中市	0.0683417	199.846	0.814313	0.0652596	0.0550512	0.217074	54.136	22.03	0.1826	0.84013	2.3635
21	2003	运城市	0.0394755	63.9346	0.382015	0.101518	0.00106605	0.0950893	28.3798	3.5	-3.29928	0.0572389	2.1214
21	2004	运城市	0.0436887	158.939	0.279116	0.120315	0.00211874	0.0936784	29.7738	3.54	-0.464429	0.0702176	2.1231
21	2005	运城市	0.0481279	114.552	0.110228	0.113433	0.00360691	0.0925387	31.1494	3.97	-4.15994	0.089175	2.2086
21	2006	运城市	0.051002	55.6122	0.258241	0.118038	0.00359773	0.100525	32.5135	5.05	0.896716	0.112145	2.2201
21	2007	运城市	0.051963	140.589	0.221951	0.129506	0.00362905	0.116577	33.8803	5.24	0.468824	0.145251	2.2262
21	2008	运城市	0.0530237	125.468	0.0438384	0.135966	0.00304866	0.134617	35.0591	6.32	-0.703762	0.186384	2.221
21	2009	运城市	0.0573827	121.686	0.550165	0.077454	0.00364878	0.142815	36.2905	7.24	-0.089822	0.205028	2.2389
21	2010	运城市	0.0580547	67.4753	0.439789	0.0854803	0.00361956	0.162926	37.5642	7.72	-0.781045	0.26765	2.2165
21	2011	运城市	0.0609418	120.685	0.564698	0.0796953	0.00352835	0.163028	39.5099	8.14	11.509	0.320824	2.1904
21	2012	运城市	0.0642575	124.712	0.64307	0.0628533	0.00398114	0.18033	41.4103	10.07	0.99155	0.370953	2.2081
21	2013	运城市	0.0656738	274.02	0.851151	0.0948263	0.00888017	0.201164	43.0579	13.98	-0.0092	0.439031	2.2129
21	2014	运城市	0.0656727	175	0.705507	0.0765797	0.00817098	0.198688	44.4472	16.65	-0.02096	0.45462	2.2584
21	2015	运城市	0.0666523	125.743	0.273263	0.0634631	0.010244	0.235898	46.1244	16.65	-17.3004	0.542821	2.2968
21	2016	运城市	0.0697565	335.001	0.320133	0.0659172	0.0103996	0.235478	47.6476	16.65	17.9276	0.542064	2.3071
21	2017	运城市	0.0690608	183.285	0.251535	0.367582	0.0107879	0.226757	48.9449	16.78	-17.2088	0.590669	2.3164
22	2003	忻州市	0.0353047	4.73321	0.157533	0.0264291	0.00258841	0.226454	31.5539	3.95	-4.94071	0.083986	2.2104
22	2004	忻州市	0.0364729	124.585	0.165766	0.0287604	0.00258743	0.23657	32.5737	3.95	-0.584463	0.103767	2.2271
22	2005	忻州市	0.039456	22.0515	0.10663	0.0195867	0.00241331	0.222468	33.5801	4.97	-0.986963	0.124845	2.3356
22	2006	忻州市	0.0399892	47.7019	0.186603	0.0254993	0.00240136	0.247872	34.5994	6.77	0.176491	0.160758	2.3243
22	2007	忻州市	0.0399329	68.1301	0.332454	0.0300543	0.00244155	0.256487	35.6278	6.67	-2.79043	0.220106	2.2854
22	2008	忻州市	0.0401442	242.946	0.122834	0.0352935	0.00247247	0.272965	35.1616	6.89	1.34833	0.280156	2.2864
22	2009	忻州市	0.042614	107.069	0.0971607	0.0200291	0.00309537	0.29207	36.4872	7	1.22392	0.332417	2.353
22	2010	忻州市	0.0436312	311.34	0.254793	0.0195817	0.00596976	0.293927	37.8579	8.8	-0.157966	0.418078	2.3289
22	2011	忻州市	0.0450278	81.0389	0.37942	0.0223134	0.0058852	0.274477	39.799	8.88	0.120355	0.490842	2.2864
22	2012	忻州市	0.0474053	106.53	0.464056	0.0221618	0.00667452	0.292345	41.4295	15.52	-1.49545	0.585581	2.2995
22	2013	忻州市	0.0505215	247.494	0.594402	0.0186827	0.00607739	0.326057	43.0388	17.9	-0.181	0.685549	2.3063
22	2014	忻州市	0.0525222	53.0853	0.326162	0.0187795	0.0060576	0.314478	44.6987	18.96	-0.3013	0.684647	2.3336
22	2015	忻州市	0.0524652	92.2191	0.14599	0.0178294	0.00660675	0.355252	46.3005	19.46	-6.29563	0.789541	2.366
22	2016	忻州市	0.0527369	103.193	0.224166	0.0169226	0.00874805	0.345676	47.8986	21.37	-0.656444	0.803736	2.3821
22	2017	忻州市	0.0527675	79.302	0.121351	0.100558	0.0087776	0.33237	49.4001	22.8	-0.17864	0.943685	2.3584
23	2003	临汾市	0.0426833	166.217	0.215623	0.0336845	0.00917598	0.108329	29.596	5.12	5.72032	0.0777589	2.1798
23	2004	临汾市	0.0437638	100.812	0.191706	0.050266	0.00498145	0.116829	32.1359	6.16	0.88191	0.105806	2.1693
23	2005	临汾市	0.0457752	134.553	0.190769	0.0415182	0.00614028	0.109469	34.6536	6.26	-3.4168	0.1389	2.2388
23	2006	临汾市	0.0486763	138.706	0.144568	0.0400297	0.00576232	0.125506	35.7608	6.09	1.52706	0.177215	2.2429
23	2007	临汾市	0.0500598	116.67	0.250621	0.0456815	0.00798225	0.137489	36.3597	9.28	6.12823	0.211942	2.2361
23	2008	临汾市	0.0517511	176.445	0.219972	0.0514244	0.00792925	0.144998	37.4393	10.98	1.66303	0.253334	2.2445
23	2009	临汾市	0.0522074	463.059	0.200596	0.0316392	0.00831137	0.172182	38.25	11.01	0.718735	0.302125	2.2814
23	2010	临汾市	0.0541352	199.695	0.248595	0.0495082	0.00876635	0.179477	40.7804	11.59	-0.983046	0.365316	2.267
23	2011	临汾市	0.0562456	196.458	0.314897	0.0529862	0.00899318	0.164719	42.389	11.55	-0.762292	0.425199	2.238
23	2012	临汾市	0.0570167	1621.85	0.584377	0.0299108	0.00972695	0.182478	44.1005	11.01	-17.2765	0.524036	2.2458
23	2013	临汾市	0.0583644	177.068	0.502193	0.0378736	0.0101271	0.216733	45.6705	10.9	-2.4646	0.620927	2.2588
23	2014	临汾市	0.0600496	144.952	0.165682	0.0202267	0.0103275	0.233326	47.139	10.63	-2.72832	0.659862	2.3001
23	2015	临汾市	0.0621966	298.782	0.249938	0.0161784	0.0103753	0.24763	48.6192	8.55	-1.4559	0.667747	2.3581
23	2016	临汾市	0.0639754	407.977	0.22594	0.0102853	0.0109643	0.258019	50.0314	10.39	0.0298685	0.716494	2.3752
23	2017	临汾市	0.0630791	118.52	0.269806	0.0589104	0.0101076	0.253227	51.4002	11.31	-0.68318	0.772154	2.3934
24	2003	吕梁市	0.0349082	65.1058	0.32316	0.0663931	0.0022701	0.194277	28.8001	10.45	3.06499	0.0749743	2.19
24	2004	吕梁市	0.0354783	261.597	0.170248	0.13667	0.00280366	0.192889	30.2717	10.23	0.0275356	0.0983281	2.1637
24	2005	吕梁市	0.0386127	165.504	0.141096	0.0771231	0.00375046	0.14626	31.7435	10.01	1.83994	0.127388	2.2229
24	2006	吕梁市	0.0409787	79.1379	0.107633	0.0942605	0.00407932	0.142329	33.2302	9.79	3.85382	0.159597	2.2286
24	2007	吕梁市	0.0421095	117.945	0.293703	0.101168	0.00429158	0.148639	34.7092	9.57	5.1798	0.20388	2.2121
24	2008	吕梁市	0.0423997	153.004	0.175028	0.13574	0.00421953	0.161028	35.8004	10.71	2.68296	0.269203	2.2075
24	2009	吕梁市	0.0438435	300.188	0.150142	0.0316909	0.00374479	0.199118	36.629	10.59	0.200315	0.319539	2.2397
24	2010	吕梁市	0.0462348	87.7034	0.159959	0.0580661	0.00425591	0.178584	37.9145	10.48	0.163002	0.393752	2.2048
24	2011	吕梁市	0.047628	87.2322	0.229603	0.045467	0.00419347	0.167823	39.8395	10.52	3.6775	0.487564	2.1777
24	2012	吕梁市	0.0484036	300.201	0.147907	0.0423533	0.00407671	0.200314	41.611	10.82	2.63184	0.626035	2.1783
24	2013	吕梁市	0.0488411	37.9732	0.150142	0.0361449	0.00501371	0.237905	43.1004	10.92	-1.88661	0.742041	2.1886
24	2014	吕梁市	0.0505868	108.633	0.1502	0.0313106	0.00555004	0.239533	44.6697	11.29	-5.24828	0.67522	2.2536
24	2015	吕梁市	0.0517146	144.281	0.0921379	0.0263915	0.00590998	0.286685	46.2398	12.75	-5.13052	0.707169	2.3178
24	2016	吕梁市	0.0533449	248.188	0.101793	0.0193535	0.00588235	0.277152	47.8003	13.27	1.27649	0.705502	2.3343
24	2017	吕梁市	0.0527798	130.65	0.0857923	0.207381	0.00492551	0.240685	49.2511	15.62	-1.39292	0.804528	2.2834
25	2003	呼和浩特市	0.0657709	7.85428	0.0790295	0.0526419	0.0420015	0.106622	63.701	8.93	-0.666825	0.202487	2.3866
25	2004	呼和浩特市	0.0683585	106.528	0.339709	0.0737138	0.0537066	0.119742	55.98	9.61	-0.670119	0.285608	2.4025
25	2005	呼和浩特市	0.0751504	37.6885	0.981768	0.117121	0.063551	0.0969796	57.6008	9.8	-2.59052	0.337814	2.4997
25	2006	呼和浩特市	0.0815904	99.5184	0.838323	0.0655389	0.0698591	0.102457	59.3907	10.09	1.2739	0.42732	2.4949
25	2007	呼和浩特市	0.0882874	70.6338	0.895901	0.0648796	0.0747138	0.0911932	61.0845	10.17	2.87622	0.454699	2.5097
25	2008	呼和浩特市	0.0939834	101.695	0.463889	0.0473026	0.082243	0.101081	62.5538	10.76	1.55636	0.593223	2.5045
25	2009	呼和浩特市	0.101156	217.299	0.339859	0.0293768	0.0896737	0.100469	63.9948	11.36	1.47971	0.726437	2.5441
25	2010	呼和浩特市	0.103186	258.629	0.472352	0.0546448	0.0937772	0.0949611	62.46	10.23	1.28052	0.771781	2.5381
25	2011	呼和浩特市	0.109122	108.743	0.427166	0.060058	0.0956857	0.117298	63.7694	10.24	0.857608	1.0994	2.5366
25	2012	呼和浩特市	0.114751	89.9233	0.525014	0.0433812	0.0986496	0.111607	65.2096	10.31	-1.48894	1.1997	2.5381
25	2013	呼和浩特市	0.12454	92.9881	0.799237	0.0365268	0.0979735	0.108781	66.239	11.41	1.74245	1.26	2.5808
25	2014	呼和浩特市	0.125585	120.266	0.297845	0.0465902	0.0977221	0.10743	66.9207	11.91	1.6068	1.30689	2.6203
25	2015	呼和浩特市	0.127966	210.864	0.264007	0.0417726	0.0985783	0.116694	67.4892	13.32	-0.592765	1.51163	2.6378
25	2016	呼和浩特市	0.137777	124.726	0.217776	0.0273906	0.0986448	0.132334	68.2196	14.04	0.971819	1.74263	2.6499
25	2017	呼和浩特市	0.13614	258.776	0.285713	0.0494064	0.0984897	0.146894	69.0799	14.39	1.91565	1.65858	2.646
26	2003	包头市	0.077477	24.7704	0.0986807	0.0618379	0.0121093	0.11042	76.1334	8.52	29.4644	0.208752	2.3318
26	2004	包头市	0.0794232	162.694	0.0969984	0.10914	0.0162238	0.105815	69.0007	8.73	-28.2234	0.306174	2.3314
26	2005	包头市	0.0844709	161.43	0.0944139	0.0896228	0.0220103	0.0917404	71.1564	9.51	-0.880054	0.371966	2.3966
26	2006	包头市	0.0904271	160.367	0.103569	0.0954271	0.0260233	0.104671	73.1001	10.57	2.26947	0.497764	2.3884
26	2007	包头市	0.0922828	154.534	0.43913	0.109619	0.0280843	0.0895708	74.6995	10.8	0.896423	0.533083	2.4146
26	2008	包头市	0.0953865	355.043	0.158627	0.0923089	0.0313717	0.0870282	75.9005	10.93	1.91961	0.703389	2.3704
26	2009	包头市	0.099728	44.8093	0.123874	0.0404279	0.0379567	0.0901698	77.9005	12	0.952427	0.890569	2.407
26	2010	包头市	0.1033	244.202	0.322506	0.0537264	0.0384449	0.0832897	79.4917	12.83	0.293444	0.932484	2.4049
26	2011	包头市	0.107944	181.234	0.357213	0.0595108	0.0304391	0.0836062	80.5013	13.32	0.70318	1.13287	2.3927
26	2012	包头市	0.112739	130.774	0.31062	0.0388766	0.0307119	0.0853546	81.3982	13.76	0.50228	1.3021	2.3944
26	2013	包头市	0.120337	158.582	0.331811	0.037217	0.0311556	0.101415	81.9993	14.15	0.5166	1.57893	2.4267
26	2014	包头市	0.118035	59.7277	0.179634	0.0304918	0.0314448	0.0972663	82.3008	14.51	-2.56	1.58109	2.4517
26	2015	包头市	0.121391	723.501	0.0543415	0.0259884	0.0323059	0.105662	82.7006	15.13	-0.558077	1.75676	2.462
26	2016	包头市	0.124868	369.492	0.117888	0.0295566	0.0358241	0.107135	82.9986	15.42	-0.439797	1.84981	2.4797
26	2017	包头市	0.121235	493.186	0.329033	0.0557098	0.0339183	0.0809641	83.2986	15.81	0.32032	1.47464	2.4974
27	2003	乌海市	0.0915684	3.49678	0.303228	0.00643575	0.0146346	0.126276	94.8491	9.23	0.087292	0.205288	2.2436
27	2004	乌海市	0.099892	24.5798	0.497899	0.00842477	0.0122567	0.129588	94.8491	10.28	0.320912	0.280369	2.2313
27	2005	乌海市	0.100836	0.873018	0.00126636	0.00529576	0.0119114	0.115203	94.8491	10.82	0.524846	0.335653	2.3375
27	2006	乌海市	0.100512	5.7486	0.00620214	0.0106712	0.00669896	0.138717	94.8491	10.69	-0.168252	0.487659	2.3371
27	2007	乌海市	0.102961	13.4622	0.360739	0.00654206	0.00634591	0.114931	94.8491	11.55	4.13628	0.457893	2.3204
27	2008	乌海市	0.103907	24.4787	0.0875475	0.00591534	0.00574684	0.13107	94.8491	12.04	0.352488	0.651958	2.3153
27	2009	乌海市	0.106797	38.2308	0.207613	0.00162649	0.00766126	0.149482	94.8491	13.36	-0.410803	0.967957	2.2916
27	2010	乌海市	0.117689	55.299	0.44611	0.00096059	0.0075	0.162455	94.8491	13.55	4.67375	1.19887	2.2638
27	2011	乌海市	0.124366	39.6173	0.448325	0.00050522	0.00663586	0.147151	93.6144	14.14	0.8456	1.31442	2.2537
27	2012	乌海市	0.132237	131.476	0.169731	0.00518177	0.00645803	0.140996	93.1723	14.04	0.50524	1.44745	2.2483
27	2013	乌海市	0.132403	311.423	0.190887	0.00097548	0.0055226	0.160525	93.127	13.41	0.10544	1.65497	2.3224
27	2014	乌海市	0.144936	63.8417	0.0609616	0.0018898	0.00509206	0.157701	93.6872	17.99	-0.17097	1.71085	2.3502
27	2015	乌海市	0.158487	230.086	0.0452066	0.00511772	0.00794785	0.189862	94.1603	25.5	-11.1	2.38909	2.4131
27	2016	乌海市	0.159529	100.507	0.0767043	0.010331	0.0109227	0.232991	94.4781	25.9	-0.760054	3.03008	2.4172
27	2017	乌海市	0.155905	189.819	0.212909	0.0100435	0.0114318	0.150053	94.7425	26.1	-0.27016	2.05434	2.4213
28	2003	赤峰市	0.0345812	31.5514	0.244717	0.0468251	0.00099665	0.194324	32.3328	4.57	0.791829	0.105343	2.105
28	2004	赤峰市	0.0354581	31.2532	0.0869903	0.0298256	0.00154125	0.186589	33.8535	5.42	-1.18591	0.136341	2.0555
28	2005	赤峰市	0.0376377	55.2424	0.421862	0.0357316	0.00173995	0.210839	35.1351	5.83	-2.16916	0.164563	2.1007
28	2006	赤峰市	0.0400906	121.817	0.581192	0.05601	0.00208081	0.211561	36.3069	5.18	3.24012	0.201128	2.1261
28	2007	赤峰市	0.041979	21.5149	0.201617	0.053458	0.00252777	0.199529	37.4914	6.38	0.110858	0.260064	2.1138
28	2008	赤峰市	0.0439242	86.4491	0.128583	0.0419793	0.00277575	0.202727	38.8309	8.68	0.831327	0.334137	2.1197
28	2009	赤峰市	0.0487266	110.135	0.136779	0.0381924	0.00302555	0.204965	40.1621	8.84	0.463199	0.407478	2.1793
28	2010	赤峰市	0.0515032	83.3657	0.664239	0.066372	0.00328942	0.202342	41.1918	9.18	-0.522436	0.480163	2.161
28	2011	赤峰市	0.0542315	165.262	1.14571	0.058634	0.00374755	0.20205	42.4972	9.72	-0.632214	0.591868	2.1507
28	2012	赤峰市	0.060062	203.976	0.763452	0.0568761	0.00387034	0.207487	43.6881	14.76	-0.40163	0.706028	2.1437
28	2013	赤峰市	0.0643326	182.873	0.783401	0.0429003	0.00403963	0.206268	44.8876	17.68	0.51728	0.749085	2.1773
28	2014	赤峰市	0.0662245	247.901	0.74762	0.0294641	0.00423143	0.202682	46.0438	20.2	-0.8215	0.773818	2.208
28	2015	赤峰市	0.0715624	229.978	0.251023	0.0260677	0.00440957	0.222984	47.2222	22.14	-5.28007	0.89712	2.2282
28	2016	赤峰市	0.0717355	439.826	0.435361	0.0294102	0.00469374	0.226997	48.2904	24.23	-2.45204	0.947836	2.2276
28	2017	赤峰市	0.0685335	359.84	0.806061	0.0996196	0.00491109	0.328765	49.3789	24.62	-0.81001	1.00545	2.2437
29	2003	通辽市	0.0310514	75.9372	0.231272	0.016191	0.00440511	0.138482	32.2158	9.45	0.877776	0.106628	2.011
29	2004	通辽市	0.0320236	82.5544	0.295507	0.0213193	0.00494034	0.147286	33.2947	7.63	0.171755	0.13126	2.0938
29	2005	通辽市	0.0345415	78.5434	0.190588	0.0183401	0.0051765	0.162609	34.7001	7.51	-1.6384	0.17311	2.119
29	2006	通辽市	0.037464	68.0156	0.165982	0.0131651	0.00503024	0.169528	35.9991	7.85	1.49956	0.224057	2.1393
29	2007	通辽市	0.0414002	105.107	0.737927	0.007117	0.00505535	0.14138	37.21	12.58	1.36493	0.262075	2.1097
29	2008	通辽市	0.0440662	108.987	0.285146	0.0165446	0.00733908	0.162946	38.5112	12.41	-1.66731	0.381484	2.1139
29	2009	通辽市	0.0476882	74.0734	0.191846	0.00717921	0.00840933	0.158551	39.87	14.52	0.333216	0.478047	2.1332
29	2010	通辽市	0.0511065	36.5992	0.329428	0.0100672	0.0113003	0.156771	40.3758	17.18	-0.689308	0.578789	2.1108
29	2011	通辽市	0.0538421	117.9	0.276675	0.00415884	0.00968354	0.147375	41.6582	18.06	-0.38472	0.667042	2.1
29	2012	通辽市	0.0563726	121.281	0.233486	0.0038744	0.0118133	0.151054	42.9476	19.11	-1.51638	0.799124	2.0934
29	2013	通辽市	0.059107	146.661	0.3363	0.00724985	0.00912017	0.167471	44.2813	21.31	0.31268	0.929016	2.1344
29	2014	通辽市	0.0627296	129.109	0.238741	0.0139994	0.013969	0.168648	45.3585	24.12	-3.0848	0.996257	2.1517
29	2015	通辽市	0.0629767	126.686	0.132989	0.0144324	0.0116016	0.193472	46.3503	26.36	-0.946678	1.13724	2.2074
29	2016	通辽市	0.0640331	679.35	0.0735077	0.0141747	1e-15	0.183687	47.539	27.12	-1.45905	1.1225	2.2289
29	2017	通辽市	0.0603202	273.766	0.185864	0.0591403	1e-15	0.16708	48.5601	27.12	-0.87546	1.00313	2.2091
30	2003	鄂尔多斯市	0.043519	9.9783	0.00541069	0.0310472	0.00059131	0.125683	75.1158	11.65	0.818704	0.250864	2.1774
30	2004	鄂尔多斯市	0.0461124	4.7662	0.0651003	0.130644	0.00073939	0.126112	72.8351	14.19	0.297653	0.350479	2.1953
30	2005	鄂尔多斯市	0.0534249	18.9384	0.0671776	0.0802348	1e-15	0.0595808	74.5853	24.09	0.164674	0.257072	2.3381
30	2006	鄂尔多斯市	0.0565914	18.663	0.0558225	0.0485211	1e-15	0.119724	76.6931	17.58	2.05918	0.679291	2.3428
30	2007	鄂尔多斯市	0.0649511	38.6834	0.190897	0.0400501	1e-15	0.102702	78.0846	34.68	1.71395	0.82089	2.3631
30	2008	鄂尔多斯市	0.0743433	53.5008	0.126758	0.0374121	0.00075489	0.105077	78.9189	26.08	4.39401	1.12526	2.3471
30	2009	鄂尔多斯市	0.0890479	135.942	0.468322	0.0141513	0.00141357	0.107186	80.131	23.29	-1.76977	1.54957	2.3607
30	2010	鄂尔多斯市	0.0964212	163.733	0.903086	0.01103	0.00170035	0.120606	69.1949	30.87	0.99712	2.09207	2.3595
30	2011	鄂尔多斯市	0.102041	386.489	0.700104	0.0123415	0.00243932	0.138765	69.8319	33.26	4.55525	2.82314	2.3476
30	2012	鄂尔多斯市	0.109632	323.998	0.377387	0.00729507	0.00252992	0.132151	71.9988	42.58	-6.4164	3.17719	2.3454
30	2013	鄂尔多斯市	0.125898	210.054	0.094079	0.0177848	0.00276798	0.131121	72.4015	48.01	0.72463	3.36163	2.3517
30	2014	鄂尔多斯市	0.115335	104.539	0.128325	0.010936	0.00366987	0.133585	72.801	60.07	0.17243	3.47277	2.3698
30	2015	鄂尔多斯市	0.117922	98.0949	0.0595818	0.0104832	0.0037465	0.136861	73.1309	56.34	-0.15576	3.67653	2.3853
30	2016	鄂尔多斯市	0.119926	39.3811	0.0295837	0.0192261	0.00502013	0.127127	73.5416	55.18	-0.390331	3.53232	2.3941
30	2017	鄂尔多斯市	0.112791	137.826	0.0594204	0.0709016	0.00568696	0.132234	74.0513	57.63	0.79955	2.94021	2.4099
31	2003	呼伦贝尔市	0.0668617	29.7955	0.0588911	0.244889	0.00336249	0.201301	60.5821	9.84	-267.7	0.155939	2.01097
31	2004	呼伦贝尔市	0.0682772	21.6361	0.0607534	0.438091	0.00359569	0.197869	60.7086	9.84	270.88	0.191229	2.1726
31	2005	呼伦贝尔市	0.0714396	36.4018	0.122099	0.403785	0.00382889	0.188717	61.4101	10.35	-1.38384	0.226519	2.1498
31	2006	呼伦贝尔市	0.0722486	43.4018	0.183444	0.429627	0.00413061	0.197742	61.9351	11	-0.9175	0.289376	2.1852
31	2007	呼伦贝尔市	0.0740034	48.6883	0.3473	0.406197	0.0047812	0.190602	62.2672	10.22	-0.48254	0.355787	2.1803
31	2008	呼伦贝尔市	0.0747979	91.7641	0.382245	0.306934	0.00499743	0.214997	62.8946	10.15	0.897283	0.499193	2.1805
31	2009	呼伦贝尔市	0.0771808	35.8184	0.384107	0.190484	0.00517442	0.231731	63.3957	9.64	-1.09057	0.664483	2.2127
31	2010	呼伦贝尔市	0.0539799	85.1181	0.434385	0.168944	0.004439	0.223065	67.6669	13.08	-0.39206	0.76631	2.1874
31	2011	呼伦贝尔市	0.0581058	36.6398	0.661442	0.144706	0.0063321	0.22263	68.3348	14.06	-1.1713	0.942973	2.1801
31	2012	呼伦贝尔市	0.061182	201.299	0.564433	0.103537	0.00501802	0.220419	68.9707	23.96	-3.08064	1.10526	2.1705
31	2013	呼伦贝尔市	0.0622756	76.4141	0.553759	0.102733	0.00597867	0.21951	69.7302	29.88	-13.6262	1.24021	2.1553
31	2014	呼伦贝尔市	0.0644993	159.719	0.339958	0.147577	0.00594923	0.228951	70.2589	29.97	12.2189	1.31068	2.2
31	2015	呼伦贝尔市	0.0659665	49.8437	0.202771	0.116431	0.00830659	0.234241	70.8411	31.15	-6.49896	1.44442	2.2257
31	2016	呼伦贝尔市	0.0667857	132.94	0.210684	0.10868	0.00739151	0.254637	71.5184	28.62	-0.774519	1.59355	2.2467
31	2017	呼伦贝尔市	0.0629142	48.2126	0.257284	0.675766	0.00287654	0.366869	72.1295	33.73	0.47423	1.67328	2.2789
32	2003	巴彦淖尔市	0.0299701	54.4013	0.0524828	0.161885	0.00207233	0.16489	41.2603	7.6	1.55993	0.141714	2.001
32	2004	巴彦淖尔市	0.0311387	35.1712	0.0731654	0.0512011	0.00182677	0.156368	41.6994	8.56	1.78	0.166545	2.0095
32	2005	巴彦淖尔市	0.0321679	23.9498	0.102646	0.0438963	0.00250753	0.17288	42.3631	9.52	-2.44208	0.213339	2.0137
32	2006	巴彦淖尔市	0.033711	23.6017	0.0918979	0.035316	0.00223622	0.170397	43.1221	10.48	2.81366	0.264255	2.0307
32	2007	巴彦淖尔市	0.0350685	46.8694	0.39262	0.0398712	0.00309874	0.168274	43.8347	22.52	2.17595	0.327822	2.0243
32	2008	巴彦淖尔市	0.0379125	58.114	0.358527	0.0453663	0.00351946	0.183255	44.7912	23.52	1.42208	0.434919	2.055
32	2009	巴彦淖尔市	0.0406105	73.9978	0.521937	0.0464858	0.0041408	0.206878	45.7811	23.36	-12.1699	0.608656	2.0614
32	2010	巴彦淖尔市	0.0425492	60.5888	0.476483	0.0597702	0.00398894	0.204747	48.4041	19.16	12.151	0.662928	2.0424
32	2011	巴彦淖尔市	0.044368	214.444	0.546869	0.0863337	0.00384422	0.215269	49.4928	21.62	0.031418	0.827944	2.0385
32	2012	巴彦淖尔市	0.0478298	49.9734	1.08124	0.0985685	0.0040557	0.224767	50.2114	22.71	-0.49228	0.979164	2.0395
32	2013	巴彦淖尔市	0.0513109	354.694	0.509003	0.106077	0.00438919	0.230318	51.0621	24.66	-4.73222	1.04962	2.0489
32	2014	巴彦淖尔市	0.0569175	134.782	0.16176	0.200403	0.00480459	0.223412	51.9113	22.35	-5.90072	1.08511	2.0603
32	2015	巴彦淖尔市	0.0595487	223.796	0.169569	0.180375	0.00563423	0.2586	52.6459	24.71	-4.87516	1.31362	2.1189
32	2016	巴彦淖尔市	0.0617086	247.651	0.115594	0.144401	0.00606057	0.257683	53.338	26.95	-0.701031	1.34787	2.1482
32	2017	巴彦淖尔市	0.0529815	213.251	0.0975041	0.78337	0.00657586	0.332956	54.1726	27.84	-0.7025	1.41621	2.1757
33	2003	乌兰察布市	0.0288761	484.175	0.0782581	0.017378	0.00294752	0.197424	33.6277	7.94	-0.698148	0.113304	1.9716
33	2004	乌兰察布市	0.0300191	25.4272	0.192377	0.00615418	0.00375488	0.231908	32.8302	8.55	-0.316764	0.156395	1.9771
33	2005	乌兰察布市	0.0347857	38.7903	0.0463433	0.00426133	0.00410979	0.283528	33.974	9.16	-0.0262242	0.239505	2.0676
33	2006	乌兰察布市	0.0377403	34.4374	0.0434977	0.00657962	0.00443845	0.190117	34.7282	9.77	3.70238	0.194852	2.1125
33	2007	乌兰察布市	0.0403477	308.849	0.0969822	0.00930383	0.00683564	0.198542	35.3321	10.38	2.9095	0.240268	2.1628
33	2008	乌兰察布市	0.0415131	44.0701	0.143069	0.0161083	0.0066943	0.207552	36.2306	10	0.0813076	0.314235	2.1348
33	2009	乌兰察布市	0.0404544	49.3014	0.387441	0.00709727	0.00662709	0.227975	37.1583	12.39	0.39064	0.393449	2.1638
33	2010	乌兰察布市	0.0421362	52.2716	0.56193	0.00980358	0.00661975	0.246705	42.312	16.58	-3.97477	0.487875	2.1462
33	2011	乌兰察布市	0.0472924	104.7	1.21088	0.00979432	0.00532999	0.270085	42.898	15.79	-0.257842	0.645325	2.1783
33	2012	乌兰察布市	0.0489894	88.8101	1.00709	0.00418102	0.00550523	0.299307	43.5991	19.61	-1.31882	0.814669	2.1391
33	2013	乌兰察布市	0.0502604	49.1416	0.725922	0.00348137	0.00726191	0.301969	44.6691	25.96	-2.3798	0.88874	2.1552
33	2014	乌兰察布市	0.0545896	149.363	0.497225	0.00330437	0.00748737	0.340145	45.7347	25.94	-7.29155	1.0729	2.2005
33	2015	乌兰察布市	0.0574301	147.326	0.233782	0.00504393	0.00754007	0.348445	46.8041	27.78	-4.10781	1.1626	2.2245
33	2016	乌兰察布市	0.0583545	92.1968	0.204037	0.00544758	0.00768394	0.322864	47.8521	30.29	-0.645052	1.1063	2.2372
33	2017	乌兰察布市	0.0554505	106.201	0.309942	0.108706	0.00797316	0.529661	49.0083	34.84	-1.95616	1.16952	2.2499
34	2003	沈阳市	0.144617	133.19	0.738107	0.144773	0.0342592	0.0871534	77.1851	8.49	0.758009	0.202786	2.4168
34	2004	沈阳市	0.151549	1108.32	0.92107	0.228688	0.0437436	0.0903409	78.6993	9.03	4.74933	0.247467	2.3886
34	2005	沈阳市	0.162273	182.851	0.978488	0.18019	0.0585814	0.104144	74.8105	9.32	4.08246	0.310706	2.4439
34	2006	沈阳市	0.165635	56.6136	0.489024	0.167347	0.0441533	0.106666	81.1592	9.45	4.21459	0.382	2.4405
34	2007	沈阳市	0.171471	575.461	1.66703	0.143278	0.0447258	0.105452	82.2697	9.78	4.55663	0.478571	2.4138
34	2008	沈阳市	0.168321	107.838	0.874021	0.128271	0.045838	0.105359	76.5164	9.71	4.32911	0.570051	2.4038
34	2009	沈阳市	0.177528	121.224	0.899705	0.105146	0.0477096	0.111487	77.1196	11.11	2.9187	0.66413	2.4046
34	2010	沈阳市	0.183046	212.482	0.629492	0.105991	0.0484412	0.102963	77.0595	11.92	3.47276	0.717927	2.403
34	2011	沈阳市	0.181807	263.897	1.448	0.115952	0.051774	0.108066	78.6296	11.58	3.17196	0.884586	2.3941
34	2012	沈阳市	0.193538	346.971	0.63167	0.121882	0.0509499	0.116029	79.8201	11.63	2.1	1.05697	2.3922
34	2013	沈阳市	0.199769	427.262	0.605872	0.123964	0.0527497	0.123108	80.2095	13.55	2.22752	1.21205	2.3935
34	2014	沈阳市	0.204632	793.778	0.552506	0.136369	0.0546927	0.128808	80.403	16.29	2.31851	1.25119	2.4094
34	2015	沈阳市	0.207449	90.5547	0.258034	0.120295	0.0553158	0.111186	80.55	17.61	0.764664	1.10702	2.4283
34	2016	沈阳市	0.224876	286.877	0.290155	0.135702	0.0549849	0.148815	80.5499	11.7	2.73542	1.12451	2.5161
34	2017	沈阳市	0.224145	402.374	0.337675	0.168474	0.0539723	0.147806	80.5703	15.1	4.84968	1.16013	2.5343
35	2003	大连市	0.11865	270.634	0.715249	0.693259	0.0267779	0.0902799	74.237	7.84	2.55569	0.263121	2.3415
35	2004	大连市	0.120638	9071.5	1.07167	0.874557	0.0311027	0.0868148	70.9601	7.86	2.8516	0.303259	2.3426
35	2005	大连市	0.122187	163.58	0.467754	0.97292	0.0322205	0.0965044	72.8692	7.88	3.02238	0.367396	2.3668
35	2006	大连市	0.126956	184.889	0.911508	0.99101	0.035201	0.103718	74.65	8.49	6.11118	0.465879	2.3593
35	2007	大连市	0.129702	307.472	0.661923	0.943479	0.0380467	0.110063	76.0473	12.46	5.16607	0.595951	2.3503
35	2008	大连市	0.133342	248.742	0.629798	0.846769	0.0395159	0.106266	77.3597	13.86	4.47461	0.702815	2.3334
35	2009	大连市	0.137703	235.711	0.663251	0.663405	0.0404897	0.108326	78.7784	14.09	3.36095	0.805685	2.3669
35	2010	大连市	0.143917	305.479	1.73903	0.682201	0.0419064	0.118544	74.4216	14.14	2.30667	1.04268	2.3574
35	2011	大连市	0.152168	519.874	1.60218	0.635416	0.0433596	0.11949	75.6642	13.83	0.769832	1.24884	2.3504
35	2012	大连市	0.158574	479.33	0.600882	0.577932	0.0446708	0.127229	75.6827	13.91	1.0938	1.50933	2.352
35	2013	大连市	0.168047	338.741	0.571349	0.55711	0.0467075	0.141625	77.2001	13.5	1.08194	1.83185	2.3665
35	2014	大连市	0.168003	403.602	0.217646	0.517641	0.0481615	0.129246	78.0785	13.47	0.7889	1.66491	2.4016
35	2015	大连市	0.16986	343.438	0.153288	0.443549	0.048862	0.117788	78.3312	13.8	-0.85886	1.53429	2.4497
35	2016	大连市	0.171833	249.257	0.23723	0.510736	0.0486941	0.12779	78.3298	14.28	0.819581	1.4602	2.4457
35	2017	大连市	0.170322	202.234	0.214985	0.773759	0.047875	0.131596	78.3901	13.37	0.32312	1.54595	2.4781
36	2003	鞍山市	0.108609	69.5685	0.152168	0.15445	0.00545818	0.0609969	63.3341	8.08	0.500719	0.139626	2.3356
36	2004	鞍山市	0.108509	1146.55	0.1897	0.13606	0.00659884	0.0641948	63.8538	8.13	1.03159	0.186142	2.3076
36	2005	鞍山市	0.110215	105.612	0.0871872	0.173466	0.00772868	0.081669	65.1452	8.75	0.203876	0.239155	2.3398
36	2006	鞍山市	0.111989	72.6448	0.24295	0.196513	0.00836509	0.0799111	66.0402	8.99	0.812875	0.260152	2.3446
36	2007	鞍山市	0.116439	125.563	0.336961	0.193214	0.00904811	0.0905958	66.7407	8.79	0.493926	0.347521	2.3509
36	2008	鞍山市	0.105258	107.373	0.336739	0.201981	0.00955381	0.0973257	67.6581	8.62	0.252345	0.445297	2.3625
36	2009	鞍山市	0.121636	152.091	0.909879	0.10224	0.0101892	0.102785	68.7001	7.81	0.244523	0.505259	2.3767
36	2010	鞍山市	0.108726	261.439	1.21584	0.133265	0.0102956	0.0950112	67.1741	8.23	0.34085	0.573922	2.3692
36	2011	鞍山市	0.115298	90.8371	0.835236	0.135166	0.0106561	0.0967457	70.7288	8.47	-0.54179	0.66004	2.3738
36	2012	鞍山市	0.115953	290.656	0.624398	0.106797	0.0107286	0.119486	69.7775	8.51	-0.70776	0.828396	2.3653
36	2013	鞍山市	0.119428	273.847	0.695766	0.115211	0.0107321	0.124041	73.2079	8.81	-0.38976	0.930217	2.3688
36	2014	鞍山市	0.117865	209.955	0.290971	0.118691	0.0104064	0.136388	71.9424	9.17	-1.28518	0.934543	2.3844
36	2015	鞍山市	0.119255	253.195	0.421826	0.0756897	0.0102216	0.104611	72.1807	10.78	-1.08799	0.706478	2.4113
36	2016	鞍山市	0.110451	246.535	0.262941	0.124034	0.00985925	0.170949	72.1803	12.57	-0.084605	0.72232	2.5048
36	2017	鞍山市	0.110911	201.135	0.213732	0.318945	0.0098439	0.169761	72.2596	12.25	-0.74748	0.79605	2.488
37	2003	抚顺市	0.0775339	100.338	0.133824	0.0746646	0.00797312	0.101353	65.0413	5.95	-0.31346	0.141527	2.259
37	2004	抚顺市	0.0795352	18.9683	0.0967714	0.125719	0.00883093	0.105146	65.6832	6.48	-0.341983	0.175338	2.2524
37	2005	抚顺市	0.0812969	63.1061	0.148975	0.12218	0.011525	0.130279	66.2861	6.58	-0.224642	0.22657	2.3095
37	2006	抚顺市	0.0816803	62.3442	0.120443	0.117022	0.0128205	0.132846	66.8154	7.2	-0.234195	0.271639	2.3068
37	2007	抚顺市	0.0820349	132.265	0.248231	0.124363	0.0142459	0.136284	67.2959	7.41	-0.186717	0.333364	2.3069
37	2008	抚顺市	0.0839955	236.346	0.366436	0.128146	0.0158941	0.133013	67.7839	7.72	-0.32194	0.394789	2.2988
37	2009	抚顺市	0.0859266	208.571	0.633484	0.086862	0.0168492	0.169075	68.3378	8.34	-0.379129	0.530625	2.3055
37	2010	抚顺市	0.0848029	111.149	0.509301	0.0775134	0.0192495	0.167848	71.643	9.01	-0.433349	0.680141	2.2906
37	2011	抚顺市	0.0939073	307.948	0.755934	0.0578101	0.0197587	0.148495	72.2796	9.73	-0.456544	0.751159	2.2685
37	2012	抚顺市	0.0951353	97.032	0.517302	0.0498391	0.0202207	0.161926	73.687	9.96	-0.40382	0.912905	2.2665
37	2013	抚顺市	0.0968926	163.888	0.681328	0.0496216	0.0202963	0.16781	71.4427	10.39	-0.68596	1.03183	2.2659
37	2014	抚顺市	0.105269	186.09	0.155787	0.0441777	0.0204089	0.175079	75.2523	10.51	-0.4038	1.02807	2.3111
37	2015	抚顺市	0.105604	92.037	0.268657	0.0455483	0.0213362	0.137898	75.5577	10.72	-1.1965	0.777484	2.3501
37	2016	抚顺市	0.101084	313.662	0.115895	0.0598901	0.0204749	0.202503	75.4804	10.83	-0.690957	0.81479	2.3614
37	2017	抚顺市	0.103685	237.492	0.0515231	0.0486368	0.0191825	0.191939	75.5109	10.83	-1.03085	0.864089	2.3546
38	2003	本溪市	0.0910155	53.6709	0.151032	0.272112	0.00430004	0.131979	73.1513	4.52	-0.00434	0.19779	2.3022
38	2004	本溪市	0.0922749	54.9827	0.130008	0.272854	0.00568536	0.111817	74.3118	4.63	-0.0967242	0.209696	2.2838
38	2005	本溪市	0.0957372	110.249	0.151992	0.339283	0.00648146	0.11987	75.4438	4.66	-0.210099	0.263107	2.2795
38	2006	本溪市	0.0966395	72.6837	0.0772918	0.251381	0.00773274	0.127616	76.7518	5.5	-0.22	0.327123	2.268
38	2007	本溪市	0.0979554	39.3116	0.237491	0.279245	0.00798102	0.130401	77.9903	5.89	-0.19282	0.405427	2.2623
38	2008	本溪市	0.0998033	92.3839	0.0655657	0.419133	0.0064506	0.124243	79.2672	5.93	-0.233575	0.48757	2.2529
38	2009	本溪市	0.102496	81.9455	0.0888937	0.213142	0.00975235	0.140344	80.5586	7.08	-0.143962	0.621458	2.2932
38	2010	本溪市	0.0963347	120.921	0.180459	0.273506	0.0100071	0.135384	74.3609	10.06	-0.168203	0.753428	2.2762
38	2011	本溪市	0.0964499	158.178	0.681783	0.254964	0.0113973	0.13368	74.729	8.49	-0.25362	0.90499	2.2694
38	2012	本溪市	0.101148	197.083	0.20081	0.232144	0.0101847	0.157836	75.73	10.75	-0.18963	1.14602	2.2853
38	2013	本溪市	0.107143	221.898	0.304893	0.231558	0.00975772	0.152807	77.4883	10.78	-0.50168	1.19764	2.2987
38	2014	本溪市	0.106251	410.676	0.228638	0.235664	0.0140862	0.158372	77.9002	10.78	-0.37615	1.22034	2.3434
38	2015	本溪市	0.107064	108.569	0.238557	0.179409	0.0118868	0.113574	78.0686	11.4	-0.53008	0.874801	2.3705
38	2016	本溪市	0.103273	201.657	0.229061	0.223502	0.0192693	0.179525	78.0621	11.4	-0.574918	0.917625	2.3886
38	2017	本溪市	0.105413	164.098	0.272898	0.455961	0.0220149	0.17451	78.0676	12.35	-0.2645	0.916294	2.4373
39	2003	丹东市	0.0582958	87.0868	0.151876	0.338814	0.00769173	0.12342	52.95	7.19	-0.082413	0.119186	2.2669
39	2004	丹东市	0.0569043	19.9941	0.249086	0.571558	0.00766112	0.108673	54.1625	7.19	-0.503281	0.131012	2.2804
39	2005	丹东市	0.0579438	70.0914	0.288264	0.487569	0.0081571	0.119087	55.1959	7.54	1.21277	0.16032	2.265
39	2006	丹东市	0.0586079	21.5028	0.282002	0.359826	0.00826324	0.123426	56.1848	9.26	-0.0275535	0.196108	2.2595
39	2007	丹东市	0.0584484	113.369	0.483648	0.333577	0.00867381	0.130085	57.2899	9.86	0.085984	0.24861	2.2629
39	2008	丹东市	0.0601886	100.85	0.202673	0.232027	0.00927977	0.141018	58.4287	10.48	0.016544	0.327626	2.2549
39	2009	丹东市	0.0611579	90.9672	0.285212	0.226165	0.0113778	0.183409	59.6207	11.1	0.027372	0.459218	2.2316
39	2010	丹东市	0.0614888	84.1719	0.377765	0.271982	0.0100236	0.184746	60.3387	14.28	-0.0376832	0.557922	2.2134
39	2011	丹东市	0.0654642	147.327	0.557661	0.281846	0.0123608	0.17704	62.3217	15.83	-0.163456	0.652551	2.2157
39	2012	丹东市	0.0681656	119.593	0.488219	0.285818	0.0118308	0.193958	63.0008	16.51	-0.40712	0.818877	2.2234
39	2013	丹东市	0.0702122	65.3578	0.355274	0.28615	0.0122595	0.202584	64.9906	16.15	-0.19875	0.935836	2.2387
39	2014	丹东市	0.0704535	38.7144	0.305686	0.275644	0.0123741	0.201349	65.6741	16.31	-0.22397	0.859707	2.2678
39	2015	丹东市	0.0713989	34.2249	0.336356	0.260822	0.0119618	0.216488	65.8648	14.43	-0.85663	0.895316	2.2727
39	2016	丹东市	0.0710857	31.3947	0.172489	0.351718	0.0116038	0.248931	65.8811	13.97	-0.114278	0.785738	2.3521
39	2017	丹东市	0.0705783	28.5729	0.1203	1.00062	0.0111821	0.254874	65.9916	14.97	-0.77708	0.853555	2.3732
40	2003	锦州市	0.0617203	65.6194	0.155807	0.168524	0.0141893	0.109975	40.1757	7.64	0.139675	0.100758	2.115
40	2004	锦州市	0.0608464	45.985	0.160602	0.144586	0.0167019	0.0991489	41.3457	8	-0.1404	0.110512	2.1039
40	2005	锦州市	0.0638045	95.7839	0.469901	0.18178	0.019494	0.111902	42.5006	8.2	-0.471226	0.138622	2.1721
40	2006	锦州市	0.0656507	83.1951	0.450933	0.159933	0.0214082	0.110876	43.6196	8.18	-0.0511264	0.165039	2.193
40	2007	锦州市	0.0669136	108.855	0.651873	0.180509	0.0229039	0.113852	44.7512	8.49	-0.22288	0.202782	2.1903
40	2008	锦州市	0.0677077	71.2102	0.142473	0.121943	0.0246733	0.117621	45.8877	8.77	0.387049	0.261809	2.202
40	2009	锦州市	0.0686886	48.5841	0.292762	0.164078	0.0257539	0.153243	47.0357	9.38	-0.17991	0.359306	2.1729
40	2010	锦州市	0.0714638	97.5249	0.492916	0.171931	0.0261696	0.151704	47.8618	9.73	-0.124649	0.449003	2.1922
40	2011	锦州市	0.0734372	158.504	0.716742	0.151009	0.0261713	0.140887	49.1398	10.02	-0.265845	0.510412	2.1936
40	2012	锦州市	0.0743159	87.6143	0.357997	0.15381	0.0271754	0.164729	50.733	10.21	-0.21502	0.664859	2.1979
40	2013	锦州市	0.0780795	273.365	0.955114	0.161391	0.0278735	0.166715	52.5686	11.24	-0.89156	0.732985	2.2111
40	2014	锦州市	0.081877	101.389	0.244666	0.19034	0.0282407	0.167501	53.5111	11.58	-0.6	0.748349	2.2404
40	2015	锦州市	0.0833982	70.54	0.901233	0.113956	0.0281627	0.157877	53.9113	11.88	-1.79662	0.692607	2.2531
40	2016	锦州市	0.0820458	106.965	0.328202	0.129012	0.0274341	0.210197	53.9014	12.32	-0.750613	0.718854	2.2598
40	2017	锦州市	0.0831551	48.0266	0.281785	0.292718	0.0258601	0.220483	54.0885	12.38	-0.97472	0.802604	2.3293
41	2003	营口市	0.0673215	61.0131	0.736519	0.292886	0.00228054	0.097561	52.1907	5.16	0.505364	0.107853	2.235
41	2004	营口市	0.0712556	6488.67	0.906106	0.306547	0.0021637	0.0971315	53.4828	5.22	0.108868	0.134476	2.2344
41	2005	营口市	0.0747442	49.0984	0.761387	0.314944	0.00275713	0.0948922	54.7831	6.4	0.0849568	0.156249	2.2702
41	2006	营口市	0.0767422	28.6208	1.5187	0.288429	0.00373767	0.0960319	56.1024	6.31	0.0036439	0.190021	2.2571
41	2007	营口市	0.0792274	53.1552	0.372669	0.251769	0.00542045	0.107454	57.3162	6.27	0.793016	0.263496	2.2541
41	2008	营口市	0.0812254	172.185	0.440775	0.235458	0.00463858	0.109838	58.4195	7.7	0.600905	0.330534	2.2501
41	2009	营口市	0.0833244	167.985	1.52147	0.142945	0.00551693	0.133055	59.5352	8.04	0.524572	0.452583	2.2721
41	2010	营口市	0.0851233	181.074	1.76574	0.197294	0.00707935	0.136955	58.8511	7.47	0.870765	0.582898	2.2925
41	2011	营口市	0.0898602	163.293	2.04041	0.228692	0.0070569	0.149561	62.1136	7.4	0.323295	0.777749	2.3016
41	2012	营口市	0.093205	424.333	1.06349	0.251003	0.0090889	0.16003	61.2756	7.29	-0.3058	0.940153	2.315
41	2013	营口市	0.09492	137.894	0.805218	0.273845	0.00947914	0.163742	62.5992	7.17	-2.08278	1.06563	2.328
41	2014	营口市	0.0956599	712.655	0.381175	0.272769	0.00953622	0.14207	63.9207	7.17	0.12575	0.941497	2.3545
41	2015	营口市	0.0963957	1348.98	0.173602	0.270817	0.00915785	0.113625	64.1711	7.62	-0.696331	0.739405	2.3731
41	2016	营口市	0.107041	176.436	0.27157	0.310624	0.0090794	0.171146	64.1786	19.29	0.14738	0.849301	2.4003
41	2017	营口市	0.107757	686.341	0.255009	0.460143	0.00929052	0.170579	64.3396	20.57	-0.19382	0.934138	2.4117
42	2003	阜新市	0.0494527	71.4506	0.324766	0.039022	0.0116988	0.211588	41.4641	4.72	-0.30231	0.112942	2.1676
42	2004	阜新市	0.0509631	29.1197	0.294863	0.0262056	0.0146561	0.187531	42.6235	5.08	-0.440043	0.123651	2.134
42	2005	阜新市	0.0520418	77.3377	0.290687	0.0231116	0.0167791	0.239631	43.8041	5.37	-0.51524	0.177341	2.1592
42	2006	阜新市	0.0543905	86.5134	0.347198	0.0228442	0.0139415	0.24893	44.9308	5.32	-0.0337024	0.204643	2.2067
42	2007	阜新市	0.0552247	9.91781	0.285972	0.0395115	0.0193712	0.241867	46.0278	5.45	-0.193314	0.242416	2.1799
42	2008	阜新市	0.0566064	47.3608	0.443614	0.0331412	0.0176899	0.221013	47.235	5.55	-0.227721	0.268614	2.154
42	2009	阜新市	0.0576788	331.034	0.512304	0.0270446	0.0188334	0.277017	48.4732	5.81	-0.372837	0.414897	2.1453
42	2010	阜新市	0.0614206	62.3644	0.861131	0.0259905	0.0214965	0.232985	52.4762	5.92	0.684887	0.458831	2.0926
42	2011	阜新市	0.064464	79.8188	1.44233	0.0268769	0.0236226	0.267272	53.8554	6.32	0.10476	0.668194	2.0973
42	2012	阜新市	0.0668114	134.189	0.465996	0.0320155	0.0224452	0.25966	55.5225	6.36	-0.3079	0.758873	2.0952
42	2013	阜新市	0.0678329	259.672	0.557635	0.0335688	0.0239079	0.279683	53.4516	6.43	-0.3084	0.900262	2.1029
42	2014	阜新市	0.0714389	200.012	0.286698	0.0366689	0.0235691	0.289152	58.3987	6.6	-0.34843	0.917654	2.1589
42	2015	阜新市	0.0712722	66.0137	0.265886	0.0396041	0.0219882	0.247353	58.3915	12.4	-0.58455	0.68609	2.1677
42	2016	阜新市	0.073235	107.535	0.221336	0.0375154	0.0202074	0.338326	58.3887	12.87	-0.301372	0.730028	2.2555
42	2017	阜新市	0.0720455	397.285	0.221155	0.103551	0.0196344	0.356234	58.5277	11.99	-0.69798	0.783524	2.2941
43	2003	辽阳市	0.0738229	74.6965	0.269181	0.0866278	0.00352399	0.0934348	47.6073	8.55	-0.003119	0.122347	2.2915
43	2004	辽阳市	0.0749199	57.5413	0.248975	0.0503683	0.00732855	0.0875806	48.9089	8.82	-0.299229	0.139247	2.3004
43	2005	辽阳市	0.0749231	83.8791	0.125763	0.0744347	0.00529696	0.105041	50.3571	9.09	-0.700977	0.190484	2.232
43	2006	辽阳市	0.0772689	76.7211	0.199201	0.115378	0.0043232	0.097778	51.6239	10.42	-0.0169506	0.210518	2.237
43	2007	辽阳市	0.0796744	190.895	0.212545	0.190389	0.0072756	0.109075	52.7711	10.62	0.309733	0.278198	2.2339
43	2008	辽阳市	0.0834011	196.654	0.546731	0.153876	0.00991548	0.104463	53.9833	10.77	-0.180715	0.322752	2.2413
43	2009	辽阳市	0.0845535	118.59	0.316429	0.123118	0.0103107	0.132641	55.2921	10.88	-0.122732	0.439723	2.2381
43	2010	辽阳市	0.0869325	178.607	0.633134	0.115004	0.0108444	0.13607	55.8963	12.6	-0.0425728	0.545876	2.2429
43	2011	辽阳市	0.0896407	260.979	0.488539	0.0558027	0.0107851	0.138522	58.1529	13.83	-0.4617	0.67489	2.2415
43	2012	辽阳市	0.0917253	157.226	0.443464	0.0575533	0.0105907	0.137333	58.6207	15.81	-0.47664	0.762063	2.2418
43	2013	辽阳市	0.0937585	223.559	0.505456	0.0527207	0.00945	0.150696	61.8056	16.56	-0.3	0.904167	2.2454
43	2014	辽阳市	0.0946765	273.531	0.346584	0.0612726	0.00960589	0.16165	61.4595	16.76	-0.298	0.91169	2.2877
43	2015	辽阳市	0.0960862	647.732	0.382959	0.0679057	0.0148726	0.144161	61.7985	17.58	-0.707929	0.828571	2.3061
43	2016	辽阳市	0.0940227	595.712	0.313462	0.106567	0.00959776	0.217931	61.8004	17.64	0.0185248	0.796455	2.38
43	2017	辽阳市	0.0953456	204.406	0.154719	0.104459	0.00927288	0.194851	61.9325	17.56	-0.39974	0.839841	2.3315
44	2003	盘锦市	0.0666726	222.685	0.323307	0.0723424	0.00232253	0.0626315	57.7024	10.41	0.13069	0.170191	2.0792
44	2004	盘锦市	0.0676227	126.421	0.367383	0.0489784	0.00272436	0.0674803	59.8114	10.6	-0.0216333	0.199359	2.0878
44	2005	盘锦市	0.0681423	67.1502	0.216429	0.0338354	0.00269732	0.0741177	60.7633	10.69	0.582144	0.259727	2.0653
44	2006	盘锦市	0.0705316	109.98	0.234255	0.0244283	0.0031728	0.0788182	62.0077	10.89	0.753364	0.315785	2.0703
44	2007	盘锦市	0.0722602	23.5386	0.665673	0.0366543	0.0039083	0.0852303	63.7452	11.29	0.738094	0.374084	2.0701
44	2008	盘锦市	0.0769245	123.395	0.327932	0.037636	0.00470975	0.0863517	65.3073	11.23	0.585539	0.451144	2.0712
44	2009	盘锦市	0.0795297	69.4797	0.213579	0.0378636	0.00479348	0.1226	66.9394	12.28	0.443072	0.638287	2.172
44	2010	盘锦市	0.0823947	283.549	0.587302	0.0350664	0.00410819	0.118555	65.9605	15.04	0.670556	0.836724	2.1585
44	2011	盘锦市	0.0868762	475.127	1.20647	0.0461618	0.00378887	0.128697	67.3234	14.49	0.041875	1.09855	2.151
44	2012	盘锦市	0.0929569	161.166	0.923235	0.0563424	0.00441537	0.146334	68.0314	13.22	-2.19008	1.41444	2.1482
44	2013	盘锦市	0.101477	95.1503	0.528337	0.0598948	0.00485581	0.144524	77.9167	13.35	-0.09624	1.51364	2.1559
44	2014	盘锦市	0.100206	155.603	0.403583	0.0431896	0.0054613	0.156536	71.8056	13.33	-0.2386	1.57985	2.2572
44	2015	盘锦市	0.10183	106.63	1.41365	0.0441264	0.00547553	0.137903	72.2477	13.03	0.090644	1.33766	2.2726
44	2016	盘锦市	0.119141	203.509	0.212762	0.141929	0.00528077	0.181823	72.312	13.72	0.000133	1.40862	2.304
44	2017	盘锦市	0.106746	159.148	0.234864	0.111379	0.00521769	0.169809	72.5331	15.7	0.4498	1.42013	2.3515
45	2003	铁岭市	0.0392872	45.4158	0.216998	0.0508822	0.00046554	0.137828	30.0752	6.59	-0.365817	0.0812517	2.0483
45	2004	铁岭市	0.040076	71.222	0.174496	0.0359754	0.00051193	0.12779	31.1927	6.72	-0.117928	0.0919016	2.0518
45	2005	铁岭市	0.041024	35.3302	0.24034	0.0297288	0.00079722	0.133709	32.1907	7.16	1.2097	0.116774	2.0671
45	2006	铁岭市	0.0432838	67.6585	0.507382	0.0282172	0.00129835	0.139103	33.1302	10.99	0.041578	0.147961	2.0786
45	2007	铁岭市	0.0452125	72.5627	0.46461	0.0289428	0.00198134	0.148038	34.1309	14.78	-0.342933	0.195816	2.0566
45	2008	铁岭市	0.0461939	170.379	0.229402	0.0196843	0.00252051	0.144304	35.1858	16.84	-0.428956	0.252981	2.0549
45	2009	铁岭市	0.047464	142.576	0.355394	0.0486014	0.00286741	0.181132	36.3002	17.83	-0.390081	0.358469	2.0725
45	2010	铁岭市	0.0505194	182.14	0.708419	0.051125	0.00540423	0.196059	42.1607	17.99	-0.383577	0.463969	2.0787
45	2011	铁岭市	0.0520315	170.416	0.42753	0.0407	0.00493506	0.192048	44.4096	18.39	-0.49412	0.55041	2.0788
45	2012	铁岭市	0.0534679	235.563	0.339319	0.0355537	0.00573428	0.205357	45.3863	18.45	-0.99256	0.662773	2.0856
45	2013	铁岭市	0.0554747	112.019	0.742675	0.0513026	0.00592713	0.212873	47.7462	18.46	-0.51154	0.727161	2.095
45	2014	铁岭市	0.056923	217.545	0.627077	0.0728064	0.0055053	0.241075	48.3277	14.02	-0.53399	0.692324	2.1053
45	2015	铁岭市	0.0567906	416.638	0.335272	0.0621427	0.00599607	0.281164	48.7109	14.09	-1.36632	0.693504	2.1285
45	2016	铁岭市	0.0570291	444.951	0.0872452	0.042915	0.00626967	0.342039	48.7811	14.17	-0.50616	0.670445	2.1998
45	2017	铁岭市	0.0599737	129.411	0.189016	0.150903	0.00618912	0.319002	48.9992	15.28	-1.038	0.645057	2.2316
46	2003	朝阳市	0.038099	49.525	0.560131	0.0720107	0.00075245	0.224589	26.7949	5.27	0.136856	0.0799703	2.1069
46	2004	朝阳市	0.0384328	29.1168	0.277128	0.087316	0.00082749	0.207023	27.8321	5.74	-0.72969	0.0939133	2.0648
46	2005	朝阳市	0.0391301	47.5465	0.492242	0.11599	0.0010297	0.185024	28.8426	5.56	0.040448	0.115871	2.087
46	2006	朝阳市	0.0404049	68.9261	0.942182	0.104214	0.00119619	0.198407	29.7413	5.54	-0.489196	0.1482	2.0865
46	2007	朝阳市	0.0412493	59.9315	0.496551	0.0796897	0.00123501	0.208505	30.8249	5.82	-1.69862	0.204869	2.063
46	2008	朝阳市	0.0427351	119.258	0.265603	0.060024	0.00147689	0.208056	31.8872	5.94	-0.872768	0.272558	2.0638
46	2009	朝阳市	0.0449992	71.3957	0.359649	0.0597881	0.00122621	0.234412	34.0883	6.84	0.14586	0.354487	2.1048
46	2010	朝阳市	0.0468621	58.7881	0.302482	0.051179	0.0010385	0.223565	38.1134	7.03	-2.8598	0.432585	2.0796
46	2011	朝阳市	0.0491491	169.799	0.587997	0.0427494	0.00118035	0.212959	39.6657	7.06	1.21722	0.507742	2.0677
46	2012	朝阳市	0.0523414	207.95	0.554408	0.0428379	0.0013993	0.232145	41.2855	6.58	-1.1843	0.627481	2.0597
46	2013	朝阳市	0.0519853	72.5137	0.550025	0.0409095	0.00145862	0.228407	37.414	6.57	-1.30436	0.674698	2.066
46	2014	朝阳市	0.0566103	144.446	0.50394	0.058073	0.00160599	0.229456	44.0397	6.64	-0.76725	0.669319	2.1421
46	2015	朝阳市	0.0634753	442.837	0.419382	0.0728258	0.00152303	0.227046	44.4614	7.25	-1.39619	0.56927	2.1801
46	2016	朝阳市	0.0597697	175.822	0.321543	0.0740175	0.00158153	0.300292	44.5202	7.02	-0.864747	0.630994	2.2538
46	2017	朝阳市	0.0601483	206.71	0.399014	0.189632	0.00160506	0.307348	44.7304	10.63	-1.42632	0.697662	2.2906
47	2003	葫芦岛市	0.0494588	166.527	0.457486	0.165968	0.00099952	0.104904	31.8063	7.6	-0.193303	0.0927679	2.2248
47	2004	葫芦岛市	0.0504604	120.637	0.150561	0.251566	0.00261806	0.100151	32.8607	8.78	0.276851	0.107639	2.2033
47	2005	葫芦岛市	0.0521408	137.52	0.556039	0.421175	0.00157606	0.12216	33.9218	9.83	-0.299964	0.133677	2.2268
47	2006	葫芦岛市	0.0526215	130.481	0.664813	0.237585	0.00172307	0.158714	34.9314	10.05	0.712786	0.200421	2.241
47	2007	葫芦岛市	0.0540266	100.637	0.474376	0.23772	0.00246035	0.143792	35.5609	10.52	1.64062	0.215417	2.2299
47	2008	葫芦岛市	0.0558428	212.673	0.509659	0.147437	0.00275856	0.15394	36.5964	8.38	0.387323	0.251345	2.2451
47	2009	葫芦岛市	0.0576811	86.2851	0.264655	0.155406	0.00252878	0.207849	37.6219	9.71	0.697928	0.328103	2.2852
47	2010	葫芦岛市	0.0602381	109.324	0.6009	0.171236	0.00240461	0.206022	41.5399	11.44	0.583676	0.388607	2.2656
47	2011	葫芦岛市	0.0627174	163.623	1.3467	0.127729	0.00266335	0.225809	42.7986	11.6	-0.647225	0.521827	2.26
47	2012	葫芦岛市	0.0638551	256.68	0.45323	0.11886	0.00287321	0.231882	44.4877	11.98	-0.59675	0.595714	2.2567
47	2013	葫芦岛市	0.0658484	265.43	0.709937	0.106157	0.00300179	0.232949	42.4089	12.22	-0.604	0.645088	2.2688
47	2014	葫芦岛市	0.0681282	111.504	0.394707	0.158023	0.00309939	0.232	47.3786	11.54	-0.3196	0.596366	2.2936
47	2015	葫芦岛市	0.0668044	168.485	0.253013	0.138378	0.0031046	0.230245	47.7426	11.44	-0.847016	0.591984	2.2988
47	2016	葫芦岛市	0.0670155	71.9835	0.444094	0.0754647	0.00695821	0.288453	47.8292	11.25	-0.713419	0.666895	2.3148
47	2017	葫芦岛市	0.0704608	123.752	0.418827	0.124079	0.00279314	0.277026	48.0801	2.95	0.374	0.717967	2.2776
48	2003	长春市	0.0881444	137.978	0.565645	0.302953	0.0325186	0.0641462	43.7694	7.03	4.2195	0.119502	2.2939
48	2004	长春市	0.0889077	85.4908	0.626798	0.286657	0.0359128	0.065648	44.0811	7.09	2.77498	0.139185	2.2956
48	2005	长春市	0.0947255	69.5329	0.631281	0.221063	0.0398213	0.0725363	44.115	9.17	5.75516	0.166439	2.3169
48	2006	长春市	0.0958044	82.7198	1.0337	0.239575	0.0417451	0.0843158	44.2758	12.3	3.89037	0.19859	2.3248
48	2007	长春市	0.0984628	45.7893	0.814254	0.253123	0.0443755	0.0869088	44.3038	12.82	2.01048	0.243394	2.3061
48	2008	长春市	0.103954	131.685	0.539021	0.238224	0.0465532	0.0938093	44.2976	14.91	1.05251	0.319363	2.3179
48	2009	长春市	0.111401	93.4867	0.720424	0.205071	0.0475113	0.107426	50.2114	16.62	-0.0485102	0.404508	2.3363
48	2010	长春市	0.119332	107	1.55727	0.26883	0.0481933	0.115027	56.199	20.18	-0.492265	0.504592	2.3314
48	2011	长春市	0.123753	127.387	1.28838	0.279837	0.0494267	0.12957	54.2267	17.08	-0.277338	0.680861	2.3322
48	2012	长春市	0.12879	224.87	0.706946	0.278759	0.0512171	0.124648	52.5172	17.89	-3.22404	0.733928	2.3435
48	2013	长春市	0.133715	191.562	0.754654	0.252509	0.0533842	0.126514	51.1641	18.73	-7.9845	0.840933	2.3358
48	2014	长春市	0.136368	344.98	0.462305	0.23823	0.0549406	0.126504	49.329	19.19	-1.71296	0.895624	2.3491
48	2015	长春市	0.144398	86.4805	0.303718	1.5758	0.0565222	0.138467	47.4986	19.03	-2.39239	1.01578	2.3749
48	2016	长春市	0.14771	197.58	0.437488	0.157146	0.0576847	0.12872	48.8091	21.65	-4.1167	1.02334	2.398
48	2017	长春市	0.157321	598.062	0.524439	0.18494	0.00577637	0.134831	49.2804	17.74	0.82673	1.1692	2.4238
49	2003	吉林市	0.1626	48.3358	0.154797	0.0463096	0.0099766	0.0694047	48.5783	6.78	-0.306157	0.0965014	2.2833
49	2004	吉林市	0.162849	57.0368	0.0940462	0.0549427	0.0113002	0.0819805	48.3685	6.82	-1.81354	0.134454	2.2659
49	2005	吉林市	0.169667	80.5933	0.238216	0.0892346	0.0153471	0.107164	48.6036	7.77	-0.752745	0.157131	2.2312
49	2006	吉林市	0.175772	68.7442	0.21177	0.0816999	0.0146002	0.108599	48.464	8.51	-0.139454	0.183882	2.2423
49	2007	吉林市	0.178693	74.0844	0.191698	0.0723118	0.0160471	0.0979849	48.8858	9.56	0.409239	0.22828	2.2382
49	2008	吉林市	0.193102	33.3911	0.293039	0.0750908	0.0175074	0.104508	48.946	10.39	4.00614	0.31	2.2551
49	2009	吉林市	0.199466	157.065	0.318568	0.0348566	0.0201328	0.109792	53.0803	10.94	-2.19364	0.376617	2.2796
49	2010	吉林市	0.214384	113.438	0.66417	0.0317926	0.020676	0.118725	57.2689	12.39	-4.31296	0.492547	2.2864
49	2011	吉林市	0.221137	97.8531	0.674284	0.037158	0.0215936	0.113933	56.1414	11.9	-1.59806	0.580591	2.2949
49	2012	吉林市	0.234121	101.694	0.614817	0.0298612	0.0223505	0.117256	55.1632	12.61	-0.98345	0.661421	2.3033
49	2013	吉林市	0.243454	147.426	0.579586	0.0260744	0.023571	0.125242	54.3594	13.61	-1.31228	0.763948	2.3182
49	2014	吉林市	0.246315	40.6709	0.445159	0.0367128	0.0242144	0.137559	53.2392	14.62	-1.8291	0.765328	2.3227
49	2015	吉林市	0.254672	231.493	0.196347	0.0275756	0.0246042	0.153095	52.2145	14.52	-1.2932	0.859933	2.3348
49	2016	吉林市	0.262228	119.442	0.154101	0.0211167	0.0246488	0.154966	52.5085	14.98	-3.93737	0.900971	2.3738
49	2017	吉林市	0.271728	151.261	0.289376	0.0491575	0.00546289	0.181641	52.8	14.3	-1.74188	0.966793	2.5004
50	2003	四平市	0.0381517	61.2936	0.079826	0.0155448	0.0053375	0.100819	39.4852	5.2	-0.284382	0.071387	1.9036
50	2004	四平市	0.0380715	47.8456	0.135114	0.0117868	0.00597461	0.0986365	40.0648	5	-0.362214	0.084109	1.8848
50	2005	四平市	0.0394019	81.0876	0.396163	0.0249999	0.00555274	0.100331	39.5367	5.69	2.64718	0.0999729	1.9682
50	2006	四平市	0.0382922	78.3104	0.203788	0.017893	0.00694075	0.108636	38.2504	5.54	-3.01284	0.124664	1.9548
50	2007	四平市	0.0398695	69.5718	0.182046	0.0165456	0.00634483	0.108133	38.2456	5.62	1.3476	0.153426	1.9714
50	2008	四平市	0.0453775	152.392	0.154414	0.0164562	0.00815322	0.119823	37.884	5.55	0.439524	0.211755	2.0023
50	2009	四平市	0.0471008	73.7899	0.228033	0.0151941	0.00916873	0.137809	39.6261	5.22	-0.009654	0.267634	2.0553
50	2010	四平市	0.0489243	89.3359	0.474459	0.02362	0.0156926	0.145917	41.4109	5.54	0.551679	0.334018	2.0299
50	2011	四平市	0.0509429	134.557	0.756527	0.0172498	0.0100243	0.142017	40.0147	7.69	-0.573815	0.409938	2.0255
50	2012	四平市	0.0524211	83.7403	0.511185	0.0185203	0.0104389	0.152885	39.0286	8.74	-4.90233	0.510437	2.0369
50	2013	四平市	0.0538012	96.3363	0.421042	0.0175678	0.0109379	0.147437	39.003	9.21	-9.14431	0.543392	2.0497
50	2014	四平市	0.0551431	132.136	0.298132	0.0246983	0.0113755	0.158135	37.7043	20.94	-0.66124	0.583339	2.0554
50	2015	四平市	0.0544843	174.649	0.282618	0.0185173	0.01175	0.179288	36.5168	10.28	-1.64078	0.677388	2.052
50	2016	四平市	0.0566262	79.6769	0.309587	0.00410065	0.0120457	0.218856	36.7569	10.51	-3.25214	0.806391	2.102
50	2017	四平市	0.0586978	145.929	0.426478	0.0180493	0.00342219	0.323254	39.4188	10.3	-0.7924	0.949386	2.2623
51	2003	辽源市	0.0489076	78.6525	0.0750214	0.0223244	0.00098953	0.146917	46.1278	6.25	-0.247158	0.0965378	2.1973
51	2004	辽源市	0.0500066	47.6412	0.123929	0.0176356	0.00042749	0.176395	45.7369	6.65	-0.411268	0.142362	2.2016
51	2005	辽源市	0.0498526	79.3788	0.290781	0.0115253	0.00091189	0.149329	45.0356	8.28	-1.02037	0.165924	2.1913
51	2006	辽源市	0.0506255	53.4119	0.347194	0.0162213	0.00071255	0.129304	45.0933	10.77	-0.399207	0.180084	2.1828
51	2007	辽源市	0.0516521	116.233	0.151332	0.0158191	0.00173015	0.141016	45.2188	10.55	-0.129282	0.247407	2.1925
51	2008	辽源市	0.0533134	143.225	0.0758566	0.0176633	0.00492581	0.151077	45.0823	10.85	-0.325438	0.332198	2.2163
51	2009	辽源市	0.0564804	73.2004	0.140177	0.0127321	0.00636129	0.157623	46.5342	11.93	0.167574	0.428098	2.2269
51	2010	辽源市	0.0603857	70.4991	0.366425	0.0101738	0.0072897	0.156092	48.1538	12.97	-0.32831	0.517333	2.2296
51	2011	辽源市	0.062667	53.6616	0.305116	0.0138056	0.00441796	0.137525	48.4805	13.01	-1.22525	0.561878	2.2224
51	2012	辽源市	0.0654659	133.278	0.768746	0.0178298	0.00456312	0.136583	48.4186	9.92	-0.09575	0.677459	2.2325
51	2013	辽源市	0.0672166	99.7739	0.243906	0.0194719	0.00503609	0.133942	48.3803	10.29	-0.2952	0.769483	2.2425
51	2014	辽源市	0.0686175	91.7364	0.165902	0.0218052	0.00499672	0.143914	48.1243	10.98	-0.3438	0.815643	2.2445
51	2015	辽源市	0.0702531	53.1862	0.203436	0.0235245	0.00479636	0.152345	48.3031	10.89	-0.459208	0.916392	2.2581
51	2016	辽源市	0.0721576	105.493	0.191368	0.0259252	0.00481667	0.14447	50.0041	11.04	-1.02831	0.921297	2.2737
51	2017	辽源市	0.0725461	131.261	0.170621	0.0415663	0.00128559	0.183462	50.5508	9.26	-0.56	1.03959	2.3559
52	2003	通化市	0.0474972	39.1019	0.119032	0.0703588	0.00251834	0.112126	46.1545	4.82	-0.060954	0.0953497	2.1756
52	2004	通化市	0.0488005	67.0481	0.224289	0.0925991	0.00372234	0.122498	46.1032	4.83	-0.504136	0.11785	2.1792
52	2005	通化市	0.0482015	139.064	0.215899	0.093708	0.00414211	0.141418	45.8377	4.85	-0.958393	0.145994	2.192
52	2006	通化市	0.0497844	62.7985	0.23452	0.0990567	0.00379936	0.146381	46.033	4.68	-0.0976145	0.183709	2.2284
52	2007	通化市	0.0507748	127.078	0.358154	0.103177	0.00376889	0.139667	46.1105	4.45	-0.684672	0.217663	2.2221
52	2008	通化市	0.0522519	70.6315	0.402224	0.105947	0.00419587	0.156217	46.1613	4.98	0.127423	0.306895	2.2436
52	2009	通化市	0.0549135	67.0502	0.193392	0.0702048	0.00468983	0.18027	50.3568	5.27	-1.23155	0.41171	2.2654
52	2010	通化市	0.057157	107.089	0.42982	0.0535561	0.00476871	0.191218	54.6695	5.53	-0.637834	0.530294	2.2712
52	2011	通化市	0.0585531	157.342	0.576644	0.0591111	0.00500841	0.180241	54.0777	6.55	-0.527016	0.622257	2.2751
52	2012	通化市	0.0598092	169.459	0.4694	0.0377465	0.00528183	0.199915	53.5692	8.55	-0.7898	0.784283	2.2724
52	2013	通化市	0.0612588	194.913	0.387976	0.0359032	0.0054368	0.19995	53.6595	8.42	-2.50214	0.902564	2.2703
52	2014	通化市	0.0620417	139.695	0.371235	0.0464406	0.00558866	0.206941	52.8987	8.57	-0.61129	0.939239	2.2953
52	2015	通化市	0.0630122	185.089	0.173953	0.0392499	0.00569787	0.229982	52.3348	8.86	-1.12889	1.04143	2.304
52	2016	通化市	0.0659208	103.136	0.141119	0.0316949	0.00584454	0.273185	51.855	8.98	-1.61074	1.17667	2.3448
52	2017	通化市	0.065277	798.276	0.429468	0.225368	0.0015447	0.304474	51.8802	9.06	-1.229	1.17319	2.4217
53	2003	白山市	0.043359	55.1984	0.423445	0.0391146	1e-15	0.129804	66.09	5.32	-0.29334	0.107242	2.1104
53	2004	白山市	0.0439134	24.9652	0.551013	0.0745722	1e-15	0.209725	67.0207	5.5	-2.53871	0.159268	2.1274
53	2005	白山市	0.0462832	87.7689	0.566253	0.0602659	1e-15	0.181827	67.6172	5.69	-0.633079	0.223945	2.1626
53	2006	白山市	0.0479333	44.6226	0.565798	0.0596533	1e-15	0.180406	67.4581	6.11	-0.555843	0.266349	2.1705
53	2007	白山市	0.0512673	38.8167	0.269463	0.0629481	1e-15	0.176625	67.3028	6.51	-0.425244	0.322814	2.1773
53	2008	白山市	0.0543766	64.2575	0.243077	0.0498333	0.00052822	0.194274	68.1548	7.96	-0.590784	0.449954	2.2026
53	2009	白山市	0.0577107	101.084	0.216199	0.026808	0.00275516	0.214253	71.4594	8.15	-0.264748	0.589038	2.2185
53	2010	白山市	0.0589972	86.6857	0.900715	0.0291898	0.00281352	0.231043	75.0639	9.19	-1.12248	0.777622	2.1957
53	2011	白山市	0.0613819	66.9898	0.252046	0.0335583	0.00123502	0.239691	74.6439	9.79	-0.4574	0.991284	2.2206
53	2012	白山市	0.0644133	86.8621	0.175912	0.0328229	0.00093823	0.217862	74.0983	9.89	0.00395	1.09531	2.2294
53	2013	白山市	0.0648769	82.9041	0.254861	0.0204208	0.00073485	0.203609	74.0126	10.13	-1.10696	1.07915	2.2299
53	2014	白山市	0.0651203	55.4827	0.172419	0.0216662	0.00091053	0.20458	73.4002	10.46	-0.86355	1.09383	2.2318
53	2015	白山市	0.0652029	151.659	0.0996309	0.0279488	0.00120922	0.235655	73.1203	10.8	-0.762021	1.25666	2.2463
53	2016	白山市	0.0682005	175.37	0.225277	0.0305119	0.0014041	0.256676	75.1802	10.62	-3.51167	1.46563	2.2873
53	2017	白山市	0.0689633	110.268	0.264227	0.0487584	0.00155833	0.282302	74.6167	10.64	-0.80196	1.55281	2.3643
54	2003	松原市	0.0297938	91.6917	0.0781321	0.00758227	1e-15	0.0835197	25.306	6.88	-0.180576	0.0678882	1.9027
54	2004	松原市	0.0309808	25.6339	0.0607977	0.00768893	1e-15	0.0821501	26.2406	6.13	-0.2679	0.0833037	1.9254
54	2005	松原市	0.0336941	52.8267	0.122837	0.00779559	1e-15	0.0932565	26.6705	7.2	-4.61159	0.122865	1.9615
54	2006	松原市	0.0374628	40.6026	0.206125	0.0280936	1e-15	0.0979779	27.1029	9.11	-0.9869	0.166816	1.9948
54	2007	松原市	0.0395496	52.5118	0.947045	0.00844723	0.00057945	0.0909197	26.9874	11.13	0.794767	0.196303	2.0653
54	2008	松原市	0.0419662	56.7839	0.218672	0.00853762	0.00164088	0.0924238	27.9308	10.81	0.867293	0.261531	2.0816
54	2009	松原市	0.0457178	49.4342	0.0872871	0.00583891	0.00105192	0.103249	33.1863	10.37	1.14744	0.322582	2.1463
54	2010	松原市	0.049107	19.0365	0.171299	0.00540899	0.00102637	0.0945553	38.4488	10.64	0.471531	0.359524	2.1385
54	2011	松原市	0.0519626	28.272	0.0819103	0.00503286	0.00118555	0.0898406	36.5368	10.64	0.65776	0.41859	2.1687
54	2012	松原市	0.0547918	158.53	0.221995	0.00521933	0.00120186	0.0888179	34.899	11.34	-3.40998	0.492029	2.1963
54	2013	松原市	0.058452	163.095	0.178053	0.00338087	0.0011629	0.0970079	34.176	15.65	-8.33594	0.56576	2.2038
54	2014	松原市	0.0586887	70.9228	0.230925	0.00458624	0.00105925	0.107662	32.7374	17.98	-6.0565	0.617095	2.2088
54	2015	松原市	0.0590394	34.5848	0.207929	0.00542916	0.00103931	0.111724	31.2909	18.76	-1.97289	0.657842	2.2111
54	2016	松原市	0.0611854	51.6644	0.176866	0.00748968	0.00099712	0.135317	34.0396	18.86	-1.45479	0.803963	2.2554
54	2017	松原市	0.0620622	102.143	0.207388	0.0285485	0.00084327	0.19888	33.0909	18.87	-0.45074	0.9926	2.4241
55	2003	白城市	0.0353576	46.7246	0.0750156	0.0224177	0.00175331	0.16246	40.1476	6.9	-0.028648	0.0997909	1.9625
55	2004	白城市	0.0366032	18.2568	0.0656986	0.0192541	0.00126091	0.177955	40.1074	6.88	0.396434	0.120933	2.0212
55	2005	白城市	0.0356719	45.2688	0.119319	0.0243915	0.00147917	0.20659	40.1349	7.72	-0.540288	0.155952	2.0445
55	2006	白城市	0.0384709	21.1614	0.0726887	0.0221444	0.00224111	0.197958	39.9325	8.95	-0.012448	0.18587	2.1186
55	2007	白城市	0.037746	33.9171	0.155006	0.0230702	0.00258464	0.204014	39.8145	8.98	0.198064	0.229833	2.1467
55	2008	白城市	0.0406017	35.3497	0.153446	0.0250837	0.0027171	0.208069	39.7694	8.95	-0.776782	0.298127	2.1674
55	2009	白城市	0.0420536	38.405	0.160826	0.0158711	0.00322931	0.229453	44.0923	8.9	-0.456382	0.399075	2.1846
55	2010	白城市	0.0442985	94.5389	0.352649	0.0123915	0.00861923	0.20704	48.5439	9	-0.251657	0.454846	2.1726
55	2011	白城市	0.0437336	68.9528	0.290868	0.0138406	0.00919358	0.207456	47.2146	9.22	-0.727656	0.568148	2.149
55	2012	白城市	0.0445767	110.56	0.285141	0.0182432	0.0095255	0.23186	46.1769	9.37	-1.38625	0.71355	2.1678
55	2013	白城市	0.0455767	89.516	0.351474	0.010974	0.00964993	0.225378	45.3548	9.39	-1.5	0.783727	2.1923
55	2014	白城市	0.0484026	134.992	0.434423	0.0122172	0.00993478	0.266577	44.1321	11.23	-0.62306	0.924771	2.2011
55	2015	白城市	0.0482603	72.113	0.222928	0.0109708	0.0100676	0.290206	43.1418	11.49	-0.544512	1.03245	2.2069
55	2016	白城市	0.0500063	119.417	0.305252	0.0125	0.01043	0.317751	44.3482	12	-3.9119	1.1527	2.2406
55	2017	白城市	0.0495182	129.809	0.0976456	0.0387882	0.00203455	0.414623	44.2199	12.3	-0.36143	1.34216	2.2818
56	2003	哈尔滨市	0.108108	244.824	0.171054	0.0695527	0.0269447	0.0932995	79.2635	6.34	2.80475	0.13832	2.3153
56	2004	哈尔滨市	0.109962	111.154	0.129853	0.103399	0.0312818	0.0978897	76.8171	6.22	12.828	0.169547	2.2894
56	2005	哈尔滨市	0.110404	97.4073	0.188167	0.0897986	0.0367354	0.0899068	74.3435	6.67	2.87329	0.168817	2.3193
56	2006	哈尔滨市	0.111959	84.8179	0.173887	0.0941602	0.0391036	0.0929671	72.4214	6.42	2.8402	0.198572	2.3335
56	2007	哈尔滨市	0.116071	90.784	0.377694	0.0935536	0.0389831	0.113506	70.6099	6.69	1.85133	0.280145	2.3442
56	2008	哈尔滨市	0.11849	317.942	0.346333	0.0883821	0.0454584	0.10504	68.7683	6.8	-2.48546	0.304361	2.3521
56	2009	哈尔滨市	0.125056	234.091	0.594293	0.0685787	0.0472875	0.109718	67.1248	7.07	-2.33822	0.351364	2.3872
56	2010	哈尔滨市	0.119792	331.515	0.901459	0.078047	0.0485463	0.123598	61.1301	7.91	-2.76304	0.456614	2.397
56	2011	哈尔滨市	0.125329	721.361	1.25572	0.0747368	0.0484759	0.131333	60.5901	9.7	-1.39845	0.560898	2.4009
56	2012	哈尔滨市	0.128868	665.872	0.414784	0.0739429	0.0485366	0.141439	64.3746	10.74	0.69665	0.647791	2.417
56	2013	哈尔滨市	0.135609	251.956	0.692351	0.0807318	0.0494757	0.141474	63.7233	14	-1.18115	0.713203	2.4184
56	2014	哈尔滨市	0.140505	392.525	0.381549	0.0634628	0.0512939	0.13859	63.4209	14.22	-8.3976	0.749598	2.4313
56	2015	哈尔滨市	0.149407	598.385	0.331851	0.0517396	0.069042	0.143421	63.9695	13.05	-25.7622	0.857989	2.4423
56	2016	哈尔滨市	0.152036	2916.06	0.365242	0.0432685	0.0661372	0.143617	63.8997	13.51	-1.5427	0.910909	2.4626
56	2017	哈尔滨市	0.15286	1129.84	0.53946	0.0480362	0.00970848	0.153179	64.5	13.35	1.42712	1.00363	2.5192
57	2003	齐齐哈尔市	0.058869	32.4209	1.01152	0.0378414	0.0046409	0.133507	65.9862	5.34	-20.8055	0.0864013	2.1985
57	2004	齐齐哈尔市	0.0601819	36.0996	0.604584	0.015889	0.0059254	0.137477	64.8995	5.62	8.4435	0.100094	2.1646
57	2005	齐齐哈尔市	0.0627419	65.218	0.300404	0.0187731	0.00625469	0.134031	62.0179	5.7	1.78644	0.101654	2.212
57	2006	齐齐哈尔市	0.0608042	92.9622	0.134179	0.0239105	0.00616911	0.148443	56.8864	7.55	4.71587	0.12633	2.2023
57	2007	齐齐哈尔市	0.0584342	115.707	0.318509	0.0367578	0.00637865	0.181949	53.9283	7.64	-0.81632	0.178181	2.2263
57	2008	齐齐哈尔市	0.0570573	202.765	0.100606	0.0606743	0.00773331	0.173695	50.3001	7.74	-0.524842	0.203197	2.1927
57	2009	齐齐哈尔市	0.057174	295.361	0.395415	0.0671341	0.00880118	0.221382	46.9112	7.9	-0.548612	0.267458	2.1795
57	2010	齐齐哈尔市	0.0578406	92.8887	0.375297	0.0686371	0.0087777	0.236343	44.0917	7.98	-0.975145	0.366285	2.1573
57	2011	齐齐哈尔市	0.0579214	104.225	0.433649	0.0623503	0.00881829	0.225416	43.7199	8	-3.03925	0.423423	2.1363
57	2012	齐齐哈尔市	0.0604763	171.197	0.737615	0.0440429	0.00900948	0.224288	43.8447	8.32	-5.23604	0.471794	2.1423
57	2013	齐齐哈尔市	0.0626084	101.176	0.622032	0.0415057	0.00920197	0.229349	41.4815	8.67	-3.38593	0.506625	2.1776
57	2014	齐齐哈尔市	0.0635531	139.658	0.27264	0.0460419	0.00990871	0.259384	43.7758	9.03	-4.1342	0.567032	2.1926
57	2015	齐齐哈尔市	0.0648152	212.966	0.232931	0.0275235	0.0116029	0.305893	43.7162	10.61	-3.4117	0.7073	2.207
57	2016	齐齐哈尔市	0.0651041	74.0832	0.236983	0.0130019	0.010118	0.500287	43.7023	10.7	-5.7471	1.21881	2.2361
57	2017	齐齐哈尔市	0.0650372	130.035	0.230759	0.0166013	0.00087959	0.347819	41.8712	10.91	-3.0368	0.868786	2.2715
58	2003	鸡西市	0.0543261	39.2117	0.0968967	0.0766195	0.00416452	0.127949	77.2814	3.51	-2.01352	0.11126	2.0467
58	2004	鸡西市	0.0562949	133.279	0.270593	0.039029	0.00528636	0.134823	75.3598	3.53	-0.76401	0.135198	2.005
58	2005	鸡西市	0.0578401	50.5333	0.151961	0.052832	0.00522521	0.116158	73.8045	3.57	-3.06736	0.124203	2.085
58	2006	鸡西市	0.0585116	81.4478	0.183458	0.0652636	0.00576399	0.136016	72.3711	4.26	-0.974433	0.168361	2.0882
58	2007	鸡西市	0.056612	162.289	0.171851	0.105127	0.00543119	0.158236	70.3327	7.29	-0.255268	0.219134	2.1474
58	2008	鸡西市	0.0581107	394.447	0.0935151	0.105352	0.00498271	0.184721	68.2373	7.29	-0.496964	0.305754	2.1438
58	2009	鸡西市	0.0580623	114.891	0.0662564	0.0963415	0.00541922	0.196107	66.2114	7.31	-0.370458	0.363831	2.0764
58	2010	鸡西市	0.0585613	76.6857	0.123943	0.114078	0.00559091	0.20396	64.3872	7.27	-1.70643	0.45222	2.0659
58	2011	鸡西市	0.0581595	115.005	0.150412	0.117453	0.00565855	0.206525	64.0777	7.41	-0.26216	0.555214	2.0509
58	2012	鸡西市	0.0609013	64.9444	0.175101	0.11702	0.00529371	0.199987	64.0136	7.97	-2.18773	0.626466	2.0233
58	2013	鸡西市	0.0611273	97.0406	0.208853	0.130328	0.00489871	0.209139	63.5174	8.9	0.7	0.639871	2.0311
58	2014	鸡西市	0.0606336	121.049	0.1215	0.0980022	0.00479956	0.155551	63.5401	8.96	-2.73876	0.437178	2.0149
58	2015	鸡西市	0.060145	94.838	0.0770461	0.0305365	0.00454595	0.152941	63.8263	9.05	-0.980164	0.433222	2.0118
58	2016	鸡西市	0.0611984	118.504	0.0811039	0.0243381	0.00482044	0.331652	64.7693	9.23	-0.362038	0.949842	2.0443
58	2017	鸡西市	0.0618493	239.234	0.0975899	0.0904617	0.00055371	0.35307	64.5143	9.88	-5.8009	1.05409	2.0669
59	2003	鹤岗市	0.0616578	83.08	0.104371	0.0293699	0.00095406	0.15499	73.904	4.09	-0.522947	0.12335	2.0535
59	2004	鹤岗市	0.0634388	325.474	0.173602	0.00596631	0.00282371	0.165242	79.4011	4.18	-1.16251	0.157804	2.0532
59	2005	鹤岗市	0.0643957	304.496	0.167474	0.0103313	0.00169276	0.12895	80.5424	4.18	-0.210157	0.131507	2.1126
59	2006	鹤岗市	0.0625091	49.5157	0.145182	0.0165934	0.00213155	0.154921	80.3905	5.12	-0.684275	0.184247	2.1121
59	2007	鹤岗市	0.0640582	337.684	0.0949193	0.0179489	0.00274307	0.165524	80.5891	5.07	-0.150524	0.232505	2.1132
59	2008	鹤岗市	0.0663765	73.9047	0.110143	0.0168704	0.00233708	0.163786	80.6437	5.05	0.0318948	0.276483	2.0825
59	2009	鹤岗市	0.0662239	138.217	0.0442822	0.018151	0.00272096	0.203361	77.4287	5.46	0.0207879	0.376082	2.0465
59	2010	鹤岗市	0.0663081	83.7007	0.119802	0.0220627	0.00240605	0.204313	74.4491	6.25	-0.192931	0.470027	2.005
59	2011	鹤岗市	0.0676638	81.1801	0.153288	0.0230492	0.00515074	0.197439	75.4669	6.76	-0.26727	0.568107	1.9597
59	2012	鹤岗市	0.0687593	140.414	0.08113	0.0228402	0.00611889	0.222617	76.501	7.08	0.00464	0.735023	1.9427
59	2013	鹤岗市	0.068342	189.176	0.304952	0.0157881	0.00536271	0.236083	77.9111	7.83	-0.60235	0.700835	1.9671
59	2014	鹤岗市	0.067489	223.138	0.189658	0.0329654	0.00173271	0.287735	79.2795	8.13	-0.65986	0.697721	1.9702
59	2015	鹤岗市	0.068891	540.17	0.154324	0.051903	0.00210018	0.338271	81.0648	8.28	-0.9941	0.850637	1.9974
59	2016	鹤岗市	0.0692656	75.5509	0.0778695	0.0196475	0.00214808	0.402604	81.2177	8.61	-1.27627	1.02239	2.0153
59	2017	鹤岗市	0.0705034	224.303	0.146975	0.0732468	0.00218614	0.393053	82.4752	8.75	-1.94856	1.10098	2.0331
60	2003	双鸭山市	0.0469951	63.4345	0.241592	0.114459	1e-15	0.134392	69.8456	3.41	-0.598713	0.10236	2.0338
60	2004	双鸭山市	0.044147	58.8076	0.436706	0.0572575	1e-15	0.151501	60.1205	3.42	-0.323864	0.136896	2.0028
60	2005	双鸭山市	0.0451952	74.8438	0.291565	0.0863535	0.002957	0.126313	60.3105	5.84	-1.66893	0.123286	2.0029
60	2006	双鸭山市	0.0498309	101.528	0.239212	0.117752	0.00254818	0.144065	61.9628	6.52	-0.722162	0.162588	2.0157
60	2007	双鸭山市	0.049988	63.6204	0.102906	0.271473	0.00118453	0.153345	62.1503	6.46	0.0596435	0.210417	1.9991
60	2008	双鸭山市	0.0497818	258.66	0.0759883	0.240349	0.00121893	0.160738	62.4043	6.49	0.193006	0.277815	1.9407
60	2009	双鸭山市	0.0523826	109.239	0.0914531	0.147051	0.00143492	0.196925	60.6718	6.75	0.35	0.389786	1.951
60	2010	双鸭山市	0.0527204	132.63	0.197093	0.170367	0.00148964	0.178302	60.9052	6.81	0.712692	0.466222	1.9454
60	2011	双鸭山市	0.0520434	80.5807	0.247971	0.167841	0.00257804	0.162751	57.308	7.27	-0.561896	0.541336	1.9
60	2012	双鸭山市	0.0535657	142.575	0.253542	0.134152	0.00272141	0.175813	56.0005	7.62	-0.30104	0.660971	1.89
60	2013	双鸭山市	0.0525041	133.548	0.264044	0.133875	0.00138451	0.185298	54.7667	8.09	-0.40448	0.686649	1.8956
60	2014	双鸭山市	0.0521052	190.037	0.201237	0.151847	0.00234228	0.239094	53.444	8.46	-0.51538	0.694307	1.979
60	2015	双鸭山市	0.053822	271.974	0.180263	0.0917341	0.0146402	0.269546	52.3109	8.92	-1.13045	0.792263	2.0079
60	2016	双鸭山市	0.0541129	290.685	0.0635428	0.0208428	0.0153317	0.307315	51.5205	9.9	-2.32827	0.927026	2.0545
60	2017	双鸭山市	0.0665946	168.091	0.250711	0.0803801	0.00014894	0.326725	77.5638	10.18	-48.87	1.60898	2.0635
61	2003	大庆市	0.111983	138.327	0.101156	0.115657	0.0124153	0.0398276	76.6157	20.62	1.99645	0.173827	2.0859
61	2004	大庆市	0.0722767	226.187	0.192323	0.00834599	0.0161658	0.0494539	48.531	20	3.08466	0.233773	2.0894
61	2005	大庆市	0.0748405	53.98	0.0833652	0.0160507	0.0203832	0.0498244	48.2719	19.97	0.935433	0.263976	2.0802
61	2006	大庆市	0.0782031	49.8948	0.215291	0.0218126	0.0201452	0.0485024	48.8706	16.79	3.16452	0.291831	2.0808
61	2007	大庆市	0.122771	122.292	0.244777	0.0283363	0.02098	0.0661345	49.3864	18.98	2.18029	0.440867	2.0899
61	2008	大庆市	0.0887339	335.56	0.157791	0.0256237	0.0215453	0.0575354	49.6931	23.84	2.00022	0.460809	2.0868
61	2009	大庆市	0.0914058	668.861	0.29392	0.0355244	0.023147	0.0669745	49.8529	19.61	1.23504	0.506786	2.1374
61	2010	大庆市	0.10313	105.97	0.447397	0.0359814	0.02293	0.0566263	65.9631	20.42	0.675034	0.586919	2.112
61	2011	大庆市	0.110892	208.765	0.548561	0.0372689	0.0227926	0.0580029	51.1116	24.09	0.48494	0.770668	2.1077
61	2012	大庆市	0.114897	131.479	0.493036	0.0443147	0.0231822	0.0587168	51.3901	23.84	-0.50688	0.834268	2.1142
61	2013	大庆市	0.114458	134.554	0.333518	0.0499551	0.0247735	0.0560254	51.0944	23.65	0.0144	0.828981	2.1224
61	2014	大庆市	0.116386	132.857	0.240887	0.0610731	0.0226112	0.0438815	51.9114	22.79	-6.57174	0.648286	2.1505
61	2015	大庆市	0.110277	215.973	0.058815	0.134372	0.0234325	0.0659091	53.2687	23.13	-1.0168	0.713798	2.2206
61	2016	大庆市	0.10982	131.756	0.0781499	0.143085	0.0220612	0.10097	52.3141	25.09	-0.146662	0.95483	2.2959
61	2017	大庆市	0.0979541	173.86	0.113001	0.246057	0.00194469	0.10992	52.7713	26.4	-0.65952	1.07928	2.309
62	2003	伊春市	0.0673828	23.6683	0.0341435	0.0530439	0.00101361	0.147364	86.8091	5.6	-2.06653	0.107744	2.0981
62	2004	伊春市	0.0674604	32.3997	0.108568	0.0403144	0.00144323	0.155491	85.5648	5.66	-0.733063	0.131049	2.0949
62	2005	伊春市	0.0689022	49.7001	0.0328149	0.052437	0.00139374	0.129906	85.4621	6.75	-0.857742	0.116935	2.125
62	2006	伊春市	0.0710383	61.3115	0.0181301	0.0561493	0.00223501	0.152762	85.249	7.34	-1.02939	0.155863	2.1263
62	2007	伊春市	0.0730413	138.992	0.0215532	0.067038	0.00150862	0.197876	85.533	8.23	-0.0837944	0.237604	2.1097
62	2008	伊春市	0.0741404	170.874	0.100527	0.0856443	0.00173157	0.208925	85.7367	8.67	0.089972	0.293035	2.1061
62	2009	伊春市	0.0730317	119.483	0.0565123	0.0878524	0.00194957	0.297434	80.7406	9	-0.148976	0.402922	2.0058
62	2010	伊春市	0.07358	103.337	0.249197	0.101064	0.00161245	0.314808	75.8594	9.75	-0.0379057	0.502009	2.0007
62	2011	伊春市	0.0752122	185.304	0.201482	0.0978169	0.00177514	0.343473	75.7434	10.18	-0.358015	0.624624	1.9869
62	2012	伊春市	0.0757193	188.12	0.225018	0.0844919	0.00088179	0.314191	75.849	10.41	-0.79688	0.652556	1.9571
62	2013	伊春市	0.0772024	194.598	0.316075	0.0462076	0.00086851	0.350519	77.0678	10.84	-1.48668	0.809416	1.9727
62	2014	伊春市	0.0764386	101.354	0.55221	0.0663404	0.00086885	0.402007	76.8778	11.29	-0.74416	0.84364	1.9328
62	2015	伊春市	0.0804803	203.073	0.0864709	0.0194006	0.0008499	0.580935	77.0649	11.55	-0.14632	1.18975	1.9547
62	2016	伊春市	0.0834079	244.517	0.0718844	0.0158775	0.00136525	0.505276	78.0254	12.3	-2.76341	1.07571	1.9576
62	2017	伊春市	0.0863031	169.695	0.111836	0.0280698	0.00356552	0.574013	79.8257	12.57	-0.94508	1.27738	2.0241
63	2003	佳木斯市	0.0547789	87.5037	0.334342	0.211666	0.0106072	0.142139	76.4518	4.08	0.255476	0.116659	2.179
63	2004	佳木斯市	0.0534064	39.6328	0.295126	0.143255	0.0101092	0.141179	72.914	4.09	0.771445	0.134891	2.1399
63	2005	佳木斯市	0.0556718	93.238	0.394112	0.242718	0.0103379	0.128259	69.8994	4.12	-3.12827	0.126434	2.1792
63	2006	佳木斯市	0.0572937	43.9342	0.439443	0.307734	0.0111282	0.141705	66.8155	5.52	1.82214	0.159031	2.1825
63	2007	佳木斯市	0.0566723	91.672	0.288771	0.383606	0.010958	0.162713	63.9859	5.65	1.07175	0.218804	2.1814
63	2008	佳木斯市	0.0544188	82.0941	0.16129	0.380381	0.0115006	0.177373	59.8027	5.86	-0.147661	0.28089	2.159
63	2009	佳木斯市	0.054042	17.8085	0.101022	0.320745	0.0128724	0.20451	56.6972	6.11	-0.451986	0.350763	2.1156
63	2010	佳木斯市	0.0565594	94.6618	0.270505	0.403164	0.0120995	0.237698	53.575	7.52	0.874214	0.479983	2.1673
63	2011	佳木斯市	0.0577003	179.894	0.24324	0.377164	0.012612	0.249914	53.031	8.27	-3.35613	0.568064	2.129
63	2012	佳木斯市	0.0594924	107.666	0.165703	0.235077	0.0183473	0.26213	54.5682	8.78	-10.4735	0.732052	2.1383
63	2013	佳木斯市	0.059257	118.991	0.314848	0.177569	0.0185605	0.251607	53.3793	8.96	3.08716	0.823255	2.0831
63	2014	佳木斯市	0.0609759	78.3335	0.122512	0.204007	0.0185236	0.244803	54.5109	9.5	-1.03894	0.776776	2.1217
63	2015	佳木斯市	0.0601589	96.6618	0.232898	0.0774737	0.0142429	0.261765	54.0776	9.71	-3.33823	0.892752	2.1185
63	2016	佳木斯市	0.062171	139.935	0.100839	0.0524721	0.0133706	0.279537	54.4994	10.35	0.305094	0.992513	2.1604
63	2017	佳木斯市	0.0604144	112.771	0.174472	0.100231	0.00028894	0.257128	53.3617	10.65	-1.24356	1.08547	2.0777
64	2003	七台河市	0.070333	71.1501	0.0909605	0.00795643	0.00099497	0.101646	83.2432	7.12	0.739568	0.0926349	2.2609
64	2004	七台河市	0.0709677	116.494	0.210737	0.00326728	0.00118888	0.130237	80.7625	6.9	0.214215	0.142598	2.2231
64	2005	七台河市	0.0739051	94.6616	0.266378	0.00364121	0.00288477	0.123834	83.1114	7.11	-0.192484	0.140337	2.2473
64	2006	七台河市	0.0600103	72.0115	0.379133	0.00753723	0.00199843	0.157056	76.6696	9.68	0.150982	0.201415	2.2569
64	2007	七台河市	0.0659247	61.3277	0.144016	0.015612	0.0029047	0.159205	74.4227	9.63	0.0231524	0.240399	2.2772
64	2008	七台河市	0.0654781	125.2	0.0952614	0.0135709	0.00274773	0.167182	72.2535	9.57	0.294674	0.346819	2.2268
64	2009	七台河市	0.0666201	276.626	0.0837627	0.0129178	0.00261291	0.18283	69.6815	9.27	1.98252	0.460428	2.1973
64	2010	七台河市	0.0681589	111.98	0.0504206	0.0135202	0.00192656	0.1589	67.7132	10.97	-0.284791	0.522292	2.1913
64	2011	七台河市	0.068306	192.546	0.285498	0.0194314	0.00157821	0.181254	64.6076	11.58	-0.457152	0.583927	2.1944
64	2012	七台河市	0.0688851	225.803	0.13633	0.0211312	0.00144913	0.203608	62.1812	12.02	-0.3	0.658658	2.2132
64	2013	七台河市	0.0685407	167.392	0.117303	0.00628345	0.00183152	0.26188	59.9239	12.02	-0.60328	0.685978	2.2741
64	2014	七台河市	0.0699834	125.598	0.130229	0.0057598	0.00264966	0.28973	61.8316	11.88	-3.938	0.703824	2.3015
64	2015	七台河市	0.0698271	85.5807	0.254673	0.00064436	0.00347251	0.340748	58.7487	12.05	-5.00533	0.871863	2.3104
64	2016	七台河市	0.07192	195.029	0.136495	0.00072358	0.00393625	0.423203	60.9297	11.88	-3.14657	1.14604	2.341
64	2017	七台河市	0.0727277	105.946	0.0732787	0.00213928	0.00013671	0.38579	61.9241	11.88	-0.1592	1.11752	2.3654
65	2003	牡丹江市	0.0653639	54.4311	0.432184	0.633087	0.00783609	0.104645	79.6732	10.42	-1.43257	0.103437	2.3253
65	2004	牡丹江市	0.0649807	78.5339	0.850838	0.960975	0.0101321	0.106013	76.8885	10.25	-0.377452	0.118328	2.3128
65	2005	牡丹江市	0.0647878	146.885	0.48969	1.28555	0.0135768	0.12351	74.5223	10.33	-3.37683	0.140443	2.3357
65	2006	牡丹江市	0.0647937	92.4255	0.584295	1.42287	0.0150658	0.103633	70.3899	12.61	0.807463	0.134131	2.34
65	2007	牡丹江市	0.0636739	119.833	0.573226	1.39301	0.0169677	0.144771	66.7964	12.61	0.665089	0.223714	2.3355
65	2008	牡丹江市	0.0639127	195.299	0.345842	1.37263	0.0172701	0.148718	62.7525	12.62	-0.677429	0.27886	2.3062
65	2009	牡丹江市	0.0647141	217.416	0.474631	0.568818	0.0197701	0.163945	60.7496	12.62	0.132899	0.3813	2.3131
65	2010	牡丹江市	0.0692635	179.249	0.627648	0.796781	0.0200215	0.1779	57.9829	12.38	-0.361646	0.503608	2.2833
65	2011	牡丹江市	0.0713596	171.028	0.404793	0.715877	0.0201153	0.173234	54.8785	13.57	-2.6787	0.609656	2.2644
65	2012	牡丹江市	0.0715889	264.523	0.276922	0.266398	0.0197693	0.206432	54.86	13.55	-7.6	0.780123	2.1852
65	2013	牡丹江市	0.0758354	263.098	0.308975	0.195318	0.0193336	0.182004	53.1539	13.82	-0.91152	0.854556	2.2658
65	2014	牡丹江市	0.0744009	83040.7	2.37188	0.214492	0.0182163	0.189291	43.9695	13.63	4.9482	0.906316	2.3055
65	2015	牡丹江市	0.0758361	296.262	0.174186	0.0652098	0.0197698	0.184812	44.1124	13.31	-1.934	0.924556	2.3003
65	2016	牡丹江市	0.0734548	461.576	0.172427	0.055204	0.0159452	0.189319	41.4562	14.19	-3.1703	1.00004	2.3085
65	2017	牡丹江市	0.071724	416.511	0.130596	0.432477	0.00038	0.195504	41.7725	15.83	-1.68195	1.03098	2.3785
66	2003	黑河市	0.0381997	69.7166	0.18055	0.512729	0.00095073	0.213818	52.3269	9.37	-0.865252	0.119677	2.1406
66	2004	黑河市	0.0346657	59.1081	0.215848	0.213076	0.0011369	0.181517	49.7439	5.51	-0.177671	0.117079	2.0814
66	2005	黑河市	0.0350016	62.2461	0.199458	0.395811	0.00360137	0.186645	51.386	6.02	-0.188909	0.128809	2.08
66	2006	黑河市	0.0354608	90.3395	0.356088	0.930756	0.0041403	0.226183	51.4924	9.29	-1.67745	0.176898	2.0806
66	2007	黑河市	0.0343169	79.7448	0.373576	1.08091	0.0041214	0.23929	50.2688	10.29	-0.222635	0.228766	2.0131
66	2008	黑河市	0.0339016	68.0637	0.330005	0.980109	0.00475388	0.233098	50.9706	10.64	-0.400543	0.275618	1.9517
66	2009	黑河市	0.0358998	83.6451	0.525709	0.575023	0.00496929	0.257325	50.799	10.78	-0.154313	0.331179	1.95
66	2010	黑河市	0.0351473	87.4612	0.319288	0.74019	0.00546352	0.356607	50.5398	10.99	-0.418104	0.53447	1.933
66	2011	黑河市	0.0341794	89.6763	0.326371	0.671002	0.00546965	0.299451	52.0266	10.91	-0.010683	0.542039	1.857
66	2012	黑河市	0.0349116	74.4434	0.391751	0.656359	0.00568287	0.314601	48.3259	12.41	-1.69524	0.666493	1.8312
66	2013	黑河市	0.0376557	107.956	0.162529	0.666572	0.00595685	0.340026	56.0837	12.4	-0.79888	0.772536	1.8666
66	2014	黑河市	0.0386701	122.113	0.115241	0.259866	0.00665572	0.335426	58.2709	12.35	-0.74275	0.82895	1.8777
66	2015	黑河市	0.0396115	144.133	0.139286	0.110407	0.00613095	0.365237	60.5899	12.37	-2.17775	0.973585	1.8819
66	2016	黑河市	0.0402258	225.784	0.0488691	0.0860724	0.00605583	0.36188	59.1197	12.37	-4.93616	1.04525	1.9035
66	2017	黑河市	0.0402637	76.5652	0.174876	1.11289	0.00234286	0.431916	57.6398	12.14	-0.4352	1.31144	1.9256
67	2003	绥化市	0.045428	57.6485	0.0921283	0.0188207	0.00079172	0.109775	61.6098	6.58	1.54134	0.0691449	2.1628
67	2004	绥化市	0.044215	18.1612	0.136848	0.00651154	0.00095913	0.113858	57.3184	6.64	-1.11077	0.0811581	2.1541
67	2005	绥化市	0.0411723	115.633	0.18404	0.00871609	0.00141906	0.130905	52.6652	6.52	5.29083	0.0817402	2.0566
67	2006	绥化市	0.0402613	45.9987	0.202758	0.0109281	0.00142591	0.148513	48.2346	5.96	2.45161	0.103709	2.0796
67	2007	绥化市	0.0401773	56.1967	0.205974	0.00758511	0.00164751	0.187506	43.5972	5.94	0.349559	0.145606	2.0766
67	2008	绥化市	0.0396257	142.64	0.389389	0.0100771	0.00162665	0.188265	39.2565	6.54	-3.12867	0.176715	2.0761
67	2009	绥化市	0.0394586	91.3452	0.319546	0.00828114	0.00162044	0.206795	35.1103	6.78	-0.236144	0.215966	2.067
67	2010	绥化市	0.0374791	120.324	0.451553	0.00956775	0.00171201	0.227943	30.8608	6.84	2.09758	0.285188	2.0242
67	2011	绥化市	0.0366397	213.11	0.351957	0.0093126	0.00174205	0.217675	30.5428	6.67	-6.36174	0.341193	1.9611
67	2012	绥化市	0.0381128	146.092	0.350974	0.00971833	0.00190844	0.240591	30.8691	6.73	-25.3073	0.456984	1.926
67	2013	绥化市	0.0397567	96.3217	0.468728	0.013613	0.00183567	0.234909	31.5088	7.48	3.099	0.5	1.9553
67	2014	绥化市	0.0389589	109.785	0.346918	0.0164552	0.00182665	0.24384	31.3081	7.2	-4.22364	0.524637	1.935
67	2015	绥化市	0.0417638	65.3966	0.279458	0.00945466	0.00180383	0.261796	31.2221	7.15	-5.22554	0.607218	1.942
67	2016	绥化市	0.0439432	172.789	0.216518	0.00919256	1e-15	0.288575	31.2085	7.02	-6.21305	0.699549	1.9661
67	2017	绥化市	0.0470088	199.676	0.124434	0.0960229	0.00012443	0.312979	31.9686	7.02	-8.83695	0.792429	2.0156
68	2003	上海市	0.397915	125.863	0.32719	1.88992	0.0282103	0.1764	77.6101	12.46	11.9195	0.82178	2.4695
68	2004	上海市	0.447025	519.657	0.439555	1.77779	0.0307383	0.187334	81.16	15.36	12.1765	1.03202	2.4657
68	2005	上海市	0.466131	260.978	0.274978	1.66567	0.0325394	0.181373	89.0899	11.78	9.84449	1.22059	2.496
68	2006	上海市	0.481427	246.542	0.240331	1.7494	0.0340867	0.173211	88.7002	11.84	9.49312	1.31247	2.4969
68	2007	上海市	0.491564	378.545	0.183404	1.76532	0.0351648	0.17899	88.6998	4.5	10.9305	1.58223	2.5175
68	2008	上海市	0.498947	709.156	0.241765	1.63327	0.0361527	0.189363	88.6001	4.63	13.2004	1.86473	2.5284
68	2009	上海市	0.512632	895.575	0.384074	1.26088	0.0366109	0.198695	88.6001	4.48	11.0789	2.1344	2.5861
68	2010	上海市	0.519633	5197.65	0.306271	1.45466	0.0365116	0.192409	89.3002	4.04	12.4604	2.33862	2.5661
68	2011	上海市	0.523467	1070.62	0.276435	1.47185	0.0360211	0.203946	89.3001	4.04	8.06862	2.75812	2.574
68	2012	上海市	0.531946	2360.88	0.160716	1.3661	0.0355033	0.207317	89.3	4.08	7.07418	2.93224	2.5982
68	2013	上海市	0.545576	1378.61	0.265365	1.26546	0.035242	0.209637	89.6	4.11	6.25614	3.16178	2.6164
68	2014	上海市	0.536439	1591.54	0.32414	1.21623	0.0352154	0.208906	89.6002	4.11	5.97031	3.42214	2.643
68	2015	上海市	0.540561	2604.65	0.291478	1.1199	0.0354563	0.246445	87.6	4.27	6.09715	4.29084	2.6733
68	2016	上海市	0.553674	4842.57	0.240629	1.02256	0.0354954	0.245538	87.9	4.37	6.32294	4.77168	2.6939
68	2017	上海市	0.553475	2925.97	0.223503	1.04959	0.00729278	0.246389	87.7002	4.51	9.06	5.18737	2.6882
69	2003	南京市	0.266947	218.929	1.48165	0.86942	0.0583066	0.0985073	73.1736	12.13	8.88494	0.271359	2.4022
69	2004	南京市	0.263984	230.924	0.445789	0.89433	0.0842123	0.100356	75.1953	13.01	10.0596	0.328444	2.4006
69	2005	南京市	0.27104	140.586	0.467827	0.91924	0.0941762	0.0959517	76.2395	14.47	10.8519	0.388301	2.4358
69	2006	南京市	0.225259	150.925	0.522927	0.906311	0.102231	0.0946218	76.3997	17.14	10.1431	0.432225	2.4505
69	2007	南京市	0.235849	155.914	0.790554	0.838269	0.110168	0.104436	76.8205	17.12	8.22761	0.555663	2.4578
69	2008	南京市	0.243851	679.564	0.472355	0.746788	0.116103	0.107196	76.9505	18.41	5.75325	0.648025	2.4753
69	2009	南京市	0.247006	216.68	0.584572	0.544912	0.122806	0.10904	77.1596	18.91	3.95492	0.732436	2.4826
69	2010	南京市	0.253221	450.781	1.00609	0.60167	0.125455	0.105675	78.5004	19.35	2.0895	0.85731	2.4907
69	2011	南京市	0.269529	2474.56	0.832651	0.602672	0.127042	0.108406	79.7302	19.63	1.64005	1.04684	2.4972
69	2012	南京市	0.278439	519.04	0.567389	0.48416	0.102106	0.106874	80.2304	20.14	-0.06376	1.20542	2.5083
69	2013	南京市	0.299594	125.317	1.13447	0.431008	0.125556	0.106207	80.5003	21.28	1.9183	1.32314	2.5183
69	2014	南京市	0.301928	1229.71	0.703246	0.398489	0.124146	0.104436	80.9204	22.17	2.25588	1.42008	2.5406
69	2015	南京市	0.309324	161.209	0.900657	0.341125	0.124368	0.10756	81.3997	23.06	2.00141	1.6002	2.5493
69	2016	南京市	0.319886	3369.76	1.54028	0.317562	0.124853	0.111762	82	23.36	5.34637	1.7705	2.5598
69	2017	南京市	0.327705	943.883	1.27382	0.352641	0.00686799	0.115585	82.2903	23.75	13.485	1.98838	2.5749
70	2003	无锡市	0.12713	171.459	1.55443	0.681347	0.0109292	0.057521	63.018	19.83	3.94	0.247119	2.3639
70	2004	无锡市	0.132256	217.22	0.862992	0.768666	0.0137031	0.0608936	65.6597	20.5	4.22959	0.319998	2.38
70	2005	无锡市	0.140442	202.816	1.0223	0.851474	0.0174839	0.0652089	67.0009	20.64	5.35485	0.403873	2.3609
70	2006	无锡市	0.149075	252.303	0.615609	0.946618	0.0199491	0.0646551	67.1003	21.12	5.08227	0.466142	2.3725
70	2007	无锡市	0.153873	195.847	0.84036	1.00815	0.0222119	0.0701873	67.4004	21.56	3.6287	0.586521	2.3868
70	2008	无锡市	0.167824	257.609	0.47059	0.878929	0.0236004	0.0767017	67.4995	21.98	2.46	0.730252	2.3951
70	2009	无锡市	0.171306	414.925	0.674537	0.601003	0.024206	0.0812574	67.8002	22.59	1.33395	0.871071	2.3942
70	2010	无锡市	0.182151	548.212	1.22355	0.715394	0.0234973	0.0843526	70.3094	23.53	0.584045	1.04741	2.4099
70	2011	无锡市	0.192565	584.16	0.840119	0.680253	0.0231511	0.086142	72.1992	24.28	0.97344	1.26639	2.4225
70	2012	无锡市	0.201309	1053.85	0.431043	0.5903	0.0232638	0.0857026	72.8992	24.4	1.1172	1.37973	2.4335
70	2013	无锡市	0.213448	932.489	0.550653	0.54004	0.0235898	0.0881628	73.7003	24.74	1.20681	1.50676	2.4418
70	2014	无锡市	0.204867	1540.51	0.33856	0.555264	0.0239447	0.0911674	74.5004	25.23	3.2473	1.56793	2.4672
70	2015	无锡市	0.209467	1566.9	0.166616	0.500619	0.0239844	0.0964822	75.4001	26.74	3.11775	1.709	2.475
70	2016	无锡市	0.215362	828.498	0.444573	0.503436	0.0234016	0.0941757	75.8003	26.61	3.75829	1.78469	2.4988
70	2017	无锡市	0.218663	503.34	0.55749	1.0038	0.00961785	0.0939575	76.0003	27.54	5.95996	2.00337	2.5021
71	2003	徐州市	0.0757748	156.161	0.629977	0.12212	0.00790296	0.0609634	40.3576	10.97	-0.876992	0.0607708	2.2086
71	2004	徐州市	0.0785237	82.7739	0.404712	0.0686934	0.00947352	0.0611243	40.9875	11.42	6.39994	0.0730545	2.2244
71	2005	徐州市	0.0843182	133.827	0.719857	0.0760163	0.0100146	0.0727633	43.2116	10.91	3.76573	0.0953194	2.2131
71	2006	徐州市	0.0887312	110.748	1.00723	0.103394	0.0111412	0.075105	44.8003	9.32	4.76569	0.114803	2.2281
71	2007	徐州市	0.0942868	113.433	0.837412	0.113081	0.0120914	0.0877831	45.7997	12.9	9.29526	0.156689	2.2455
71	2008	徐州市	0.0992595	239.79	0.372827	0.119481	0.0126834	0.0991583	47.8998	13.89	7.24615	0.210217	2.2617
71	2009	徐州市	0.104011	105.34	0.718504	0.0657333	0.0131239	0.10733	49.5997	13.99	9.51908	0.267891	2.2684
71	2010	徐州市	0.114857	413.786	0.852523	0.0957395	0.012345	0.110709	53.9006	16.27	14.3894	0.334796	2.3009
71	2011	徐州市	0.120447	277.048	0.857441	0.11475	0.013489	0.127896	55.4301	17.42	2.15609	0.465076	2.3113
71	2012	徐州市	0.125953	209.534	0.760968	0.130868	0.0116926	0.131966	56.71	21.45	-0.75283	0.535134	2.3195
71	2013	徐州市	0.129636	378.567	0.996834	0.0878056	0.0135379	0.134273	58.0805	22.49	-1.2309	0.591528	2.3275
71	2014	徐州市	0.134497	238.286	0.7913	0.074101	0.0134088	0.13333	59.4601	25.31	-0.81937	0.646643	2.3567
71	2015	徐州市	0.137829	149.79	0.507819	0.0633742	0.0133791	0.141443	61.0497	23.94	-4.07291	0.731467	2.3675
71	2016	徐州市	0.143113	242.137	0.498429	0.07138	0.0135279	0.137383	62.4397	24.4	-2.02979	0.766561	2.3804
71	2017	徐州市	0.140603	226.317	0.994185	0.155011	0.00351473	0.125241	63.7599	22.92	-3.53027	0.796279	2.3816
72	2003	常州市	0.117887	180.709	0.713867	0.418795	0.0153252	0.0699452	68.3656	16.69	2.46058	0.18211	2.3117
72	2004	常州市	0.121971	218.716	1.29827	0.519295	0.0211657	0.0687437	69.9005	17.37	2.37954	0.216809	2.3185
72	2005	常州市	0.105603	212.415	0.712378	0.523158	0.0238546	0.0750752	61.4352	17.91	1.92367	0.278275	2.3024
72	2006	常州市	0.11576	211.344	1.67211	0.530753	0.0265698	0.074994	60.4994	13.92	2.37542	0.331858	2.3207
72	2007	常州市	0.120905	140.087	0.577535	0.5346	0.0286681	0.0821976	60.8805	18.36	2.36952	0.432695	2.3359
72	2008	常州市	0.125051	3.34802	0.491679	0.555593	0.0293318	0.0847684	60.9598	21.77	1.30639	0.520376	2.3488
72	2009	常州市	0.130019	773.613	1.30014	0.408652	0.0348697	0.0868066	61.159	21.96	1.2235	0.607933	2.3598
72	2010	常州市	0.136273	926.384	1.18579	0.495292	0.0288955	0.0924303	63.9497	22.88	1.23547	0.780044	2.3816
72	2011	常州市	0.141674	196.811	1.32979	0.516436	0.0288366	0.101036	65.1999	23.53	1.41448	0.996996	2.3928
72	2012	常州市	0.145924	211.44	1.29888	0.461575	0.0241867	0.0985473	66.2094	24.5	1.39194	1.07242	2.4072
72	2013	常州市	0.154005	189.438	1.22105	0.414898	0.0290525	0.0958281	67.4495	25.48	0.58928	1.14212	2.4205
72	2014	常州市	0.156139	251.817	1.37647	0.361034	0.0294512	0.0887271	68.7101	25.52	1.41935	1.17995	2.4523
72	2015	常州市	0.170726	394.46	1.30185	0.331266	0.0277724	0.092038	70.0111	24.76	1.26952	1.3087	2.4673
72	2016	常州市	0.177801	396.829	1.46577	0.317329	0.0330173	0.0880018	71.0001	26	2.72594	1.35496	2.4826
72	2017	常州市	0.181602	824.57	1.44216	0.365721	0.0344852	0.0833361	71.7995	26.27	3.8575	1.45529	2.4844
73	2003	苏州市	0.124421	156.556	1.35961	1.84021	0.0136256	0.0655349	54.2419	13.56	7.02329	0.310676	2.3065
73	2004	苏州市	0.12897	199.046	0.924585	2.47571	0.0158571	0.0675739	61.0611	15.28	7.21811	0.389296	2.298
73	2005	苏州市	0.145822	171.671	0.841161	2.85851	0.0179791	0.0832679	64.0001	19.01	7.75935	0.552074	2.29
73	2006	苏州市	0.130775	198.38	0.706096	2.8819	0.020808	0.0801202	65.1001	15.12	8.05945	0.626867	2.3071
73	2007	苏州市	0.141316	143.123	0.571541	2.82488	0.0244157	0.0871699	65.5999	27.4	7.55526	0.795834	2.3283
73	2008	苏州市	0.169526	247.913	0.40499	2.36839	0.0264912	0.0928727	65.9497	27.94	4.72055	0.988276	2.3473
73	2009	苏州市	0.173499	326.233	0.73213	1.77785	0.0296354	0.0887287	66.2501	27.59	2.72133	1.08446	2.3757
73	2010	苏州市	0.174227	377.509	0.754952	2.01038	0.0278743	0.0894656	70.5502	27.64	2.82477	1.29484	2.3969
73	2011	苏州市	0.182659	375.966	0.803479	1.81321	0.0277971	0.0935552	71.3101	27.12	2.98208	1.561	2.4109
73	2012	苏州市	0.20983	283.964	0.487312	1.60651	0.0296706	0.0926992	72.3095	27.65	3.18772	1.71885	2.4261
73	2013	苏州市	0.230445	328.317	0.853063	1.47196	0.030885	0.0931706	73.1498	27.91	3.7327	1.85482	2.4409
73	2014	苏州市	0.220807	249.535	0.40223	1.38966	0.0316864	0.0948216	73.9496	28.13	4.031	1.97372	2.4695
73	2015	苏州市	0.228424	239.682	0.498933	1.31125	0.0321055	0.105293	74.9002	28.47	3.89364	2.28958	2.4845
73	2016	苏州市	0.235234	265.011	1.02723	1.17504	0.0323409	0.104498	75.5	34.21	7.78168	2.38512	2.5011
73	2017	苏州市	0.234435	224.575	0.858613	2.60431	0.00472113	0.102282	75.8003	32.83	9.77272	2.56363	2.4989
74	2003	南通市	0.085076	119.396	1.44913	0.453644	0.00561727	0.0616265	41.8504	9.04	-1.53296	0.0797819	2.2021
74	2004	南通市	0.0874525	147.18	0.744347	0.458543	0.00664767	0.0617016	43.1937	10	-3.03683	0.0977655	2.2155
74	2005	南通市	0.0839031	120.864	1.06975	0.473864	0.00735854	0.0608595	45.2095	12.36	-2.09431	0.116221	2.2216
74	2006	南通市	0.0879086	113.463	0.569441	0.454344	0.00849115	0.064049	46.8997	11.86	-0.445603	0.1463	2.2486
74	2007	南通市	0.0911795	116.199	0.448867	0.460011	0.00954473	0.0699419	48.5995	15.5	-2.35905	0.192799	2.2686
74	2008	南通市	0.0987017	190.875	0.828584	0.461563	0.0109176	0.0781707	50.2497	17.03	-1.18419	0.256925	2.2713
74	2009	南通市	0.103403	321.103	1.66971	0.386823	0.0117208	0.0826603	52.7006	16.64	0.0932172	0.311367	2.2758
74	2010	南通市	0.111803	491.086	1.30962	0.411658	0.010833	0.0913965	56.0004	18.92	0.938767	0.415181	2.2957
74	2011	南通市	0.119246	165.827	1.00782	0.408006	0.00974363	0.102801	57.5997	25.51	2.66663	0.548372	2.3149
74	2012	南通市	0.127874	156.229	1.36544	0.364196	0.00985389	0.112535	58.6995	22.64	1.37086	0.670426	2.3304
74	2013	南通市	0.132163	175.357	1.66069	0.366438	0.00995069	0.114392	59.8997	26.36	1.98868	0.752003	2.3423
74	2014	南通市	0.130311	775.675	1.06173	0.343909	0.0105387	0.114915	61.1003	29.24	1.5599	0.846248	2.3823
74	2015	南通市	0.135891	363.563	0.987483	0.319899	0.0108531	0.121816	62.8	30.05	0.229288	0.976786	2.4003
74	2016	南通市	0.142229	278.102	0.76019	0.30285	0.0123651	0.110697	64.4002	30.82	0.460031	0.976819	2.4232
74	2017	南通市	0.143166	256.145	1.14221	0.821265	0.00484634	0.104734	66.0301	31.86	-0.93677	1.06031	2.4304
75	2003	连云港市	0.0617136	188.395	0.841551	0.298863	0.00518287	0.0811194	34.5008	11.44	0.0214	0.0598081	2.1013
75	2004	连云港市	0.0616878	121.702	0.502637	0.305983	0.00535185	0.0780094	36.2797	13.13	-3.23983	0.0692818	2.1222
75	2005	连云港市	0.0646646	157.719	1.21801	0.365879	0.00583316	0.100555	37.1809	13.67	-0.197644	0.0971028	2.1486
75	2006	连云港市	0.0663646	75.9904	1.34337	0.410107	0.00586041	0.109295	38.9994	18.38	3.96779	0.120229	2.177
75	2007	连云港市	0.0686703	102.9	1.38577	0.400142	0.00636937	0.130487	40.5007	20.21	2.76206	0.167274	2.1921
75	2008	连云港市	0.0734249	475.704	0.702489	0.411904	0.00566656	0.141887	42.0011	21.61	3.53169	0.217982	2.1994
75	2009	连云港市	0.0754011	77.5317	0.817645	0.280177	0.00594978	0.149084	43.4499	21.83	0.00734	0.285969	2.2089
75	2010	连云港市	0.0818661	264.55	0.616186	0.28796	0.0069391	0.169906	51.75	22.43	4.64171	0.407349	2.2372
75	2011	连云港市	0.0853659	174.211	0.811166	0.315956	0.00670269	0.194701	53.1497	21.15	2.39315	0.543606	2.2467
75	2012	连云港市	0.0897069	979.027	0.503562	0.315014	0.00662935	0.194927	54.3511	20.8	-0.11084	0.611644	2.2511
75	2013	连云港市	0.0914985	660.539	1.15086	0.230366	0.00722626	0.202966	55.7189	21.1	0.3597	0.696617	2.2574
75	2014	连云港市	0.0959268	476.926	0.517777	0.25091	0.00724008	0.191236	57.131	21.4	-0.56664	0.714052	2.281
75	2015	连云港市	0.105719	367.238	0.47285	0.231906	0.00729738	0.197127	58.7009	22.71	-1.77362	0.802774	2.2944
75	2016	连云港市	0.111303	331.434	0.31496	0.196771	0.00723727	0.157005	60.1993	23.83	-1.2024	0.698727	2.3044
75	2017	连云港市	0.110936	298.808	0.671245	0.383033	0.00679099	0.147921	61.701	24.5	-1.59808	0.732753	2.3157
76	2003	淮安市	0.0549894	154.601	1.41616	0.114186	0.00716437	0.0781428	32.7699	8.4	-0.337715	0.0632213	2.0651
76	2004	淮安市	0.0571247	141.943	0.784633	0.106002	0.00724268	0.0790666	33.7714	10.16	0.978886	0.0755829	2.0827
76	2005	淮安市	0.0599422	132.76	0.863233	0.0993481	0.00884628	0.0879835	36.6997	11.16	0.256445	0.0936582	2.118
76	2006	淮安市	0.0625503	85.8682	0.589337	0.125137	0.0102859	0.0954751	38.3506	12.77	1.14256	0.116675	2.151
76	2007	淮安市	0.0665759	118.584	0.944956	0.14393	0.0120599	0.109311	39.8501	13.89	0.536757	0.156644	2.1772
76	2008	淮安市	0.0706195	184.188	0.523099	0.13431	0.0129823	0.124798	36.701	14.67	-0.58236	0.212874	2.1949
76	2009	淮安市	0.0740523	366.442	1.61837	0.0879946	0.0148766	0.132179	38.3996	14.88	-3.88825	0.27758	2.2125
76	2010	淮安市	0.081941	663.795	1.48402	0.105878	0.0127715	0.148516	39.9001	17.11	1.00113	0.382652	2.2514
76	2011	淮安市	0.0876198	100.906	1.35894	0.109073	0.0124146	0.17555	41.3998	18.51	-0.711904	0.546171	2.2655
76	2012	淮安市	0.0926127	304.361	0.81094	0.139269	0.0122738	0.176927	43.1001	19.2	-1.45176	0.621544	2.2789
76	2013	淮安市	0.097648	272.462	0.713585	0.105171	0.0120933	0.178606	50.8007	20.35	-0.30692	0.696293	2.291
76	2014	淮安市	0.101406	243.029	0.669895	0.102722	0.0120095	0.175799	52.0002	20.9	1.2723	0.770399	2.3239
76	2015	淮安市	0.10436	269.622	0.545886	0.0937065	0.0120491	0.186686	53.4996	20.29	-0.864685	0.90791	2.3472
76	2016	淮安市	0.110435	246.593	0.705495	0.0763603	0.0122629	0.158619	55.0593	21.66	-0.525329	0.85118	2.3709
76	2017	淮安市	0.108032	389.759	0.815323	0.139991	0.00598699	0.135875	56.501	24.2	-2.0584	0.806264	2.3737
77	2003	盐城市	0.057241	95.008	1.28902	0.125056	0.002952	0.0596322	39.453	8.01	-0.824408	0.0556553	2.0663
77	2004	盐城市	0.0570199	165.638	1.03146	0.105459	0.00348286	0.0626951	39.9406	8.47	-0.141624	0.0684346	2.0942
77	2005	盐城市	0.0572243	162.068	1.39114	0.116804	0.0040779	0.0702657	41.4241	10.38	-2.61153	0.0884095	2.1052
77	2006	盐城市	0.057737	121.546	0.680658	0.122427	0.00472183	0.0731439	42.5	11.29	0.980459	0.106731	2.125
77	2007	盐城市	0.0603836	127.386	1.28713	0.129482	0.00570642	0.0854549	43.6497	17.49	1.18925	0.144705	2.1512
77	2008	盐城市	0.064392	251.212	1.16035	0.120948	0.00689347	0.0958384	44.7994	18.67	-1.86982	0.189296	2.1711
77	2009	盐城市	0.066979	12138.5	2.05649	0.101984	0.00685254	0.107738	46.3004	18.51	-1.86442	0.254236	2.1735
77	2010	盐城市	0.0719828	433.443	1.5637	0.114249	0.00694935	0.125131	52.5	19.2	0.313675	0.357668	2.2091
77	2011	盐城市	0.0765144	338.133	1.45661	0.122239	0.00673803	0.14694	54.0001	20.96	0.254564	0.496186	2.2277
77	2012	盐城市	0.0804145	479.751	1.01053	0.116417	0.00664324	0.151756	55.8001	21.35	-0.92624	0.57573	2.2355
77	2013	盐城市	0.082767	282.885	1.15254	0.116326	0.00666315	0.159868	57.1996	21.42	-1.0672	0.67446	2.2477
77	2014	盐城市	0.0908892	302.764	0.476631	0.120386	0.00676886	0.157264	58.4995	20.08	1.48718	0.72807	2.2801
77	2015	盐城市	0.0980208	235.463	0.547471	0.120044	0.00691847	0.177166	60.0996	21.3	-4.10712	0.901308	2.2982
77	2016	盐城市	0.101066	556.988	0.359062	0.115411	0.0083799	0.159597	61.6006	23	-1.16187	0.878857	2.3186
77	2017	盐城市	0.0997626	312.13	0.923391	0.286766	0.00408692	0.147222	62.8994	23.88	-5.10803	0.90591	2.334
78	2003	扬州市	0.0748023	150.15	1.8661	0.204729	0.0104552	0.0620809	45.465	9.79	0.899014	0.0885783	2.2602
78	2004	扬州市	0.0741284	165.101	0.569439	0.253964	0.0116582	0.0624516	46.3438	12.17	0.453195	0.108345	2.2647
78	2005	扬州市	0.0802959	146.856	1.10831	0.24786	0.0135241	0.0674823	47.5222	15.78	0.293698	0.136355	2.2433
78	2006	扬州市	0.0841294	154.833	1.51848	0.23652	0.0152289	0.0687536	49.2005	14.48	1.70486	0.164922	2.2641
78	2007	扬州市	0.0862365	129.809	0.84559	0.258511	0.0165746	0.0737181	50.2007	16.8	0.999844	0.210582	2.2758
78	2008	扬州市	0.0882049	154.636	0.895995	0.272805	0.0170776	0.0803777	51.2994	18.36	-0.0065075	0.275033	2.28
78	2009	扬州市	0.091713	521.656	0.923621	0.199956	0.0165711	0.0856534	52.8996	18.98	-0.217553	0.34657	2.2825
78	2010	扬州市	0.0966408	286.834	1.32302	0.250195	0.016889	0.0904602	56.7294	20.8	1.06784	0.439275	2.3038
78	2011	扬州市	0.107381	241.293	1.05071	0.248991	0.016905	0.100509	57.9005	19.51	0.842264	0.574592	2.3169
78	2012	扬州市	0.110738	742.888	0.948861	0.218932	0.0182906	0.0970953	58.7997	20.67	-1.00985	0.621291	2.3302
78	2013	扬州市	0.113629	171.99	1.25551	0.181054	0.0177723	0.0981793	60	21.26	0.62072	0.694389	2.3412
78	2014	扬州市	0.11873	1099.06	0.929148	0.166315	0.0175493	0.0994419	61.2006	21.69	0.44246	0.797154	2.3672
78	2015	扬州市	0.122084	150.151	0.673055	0.160298	0.0176852	0.110231	62.8	22.27	-1.00573	0.960227	2.3787
78	2016	扬州市	0.126465	122.818	0.490148	0.143688	0.0174134	0.107649	64.4009	21.94	-0.0099616	1.03673	2.3931
78	2017	扬州市	0.130698	671.536	0.860884	0.224457	0.0171646	0.100227	66.0996	21.58	-1.25618	1.10357	2.4076
79	2003	镇江市	0.0901569	157.469	1.65725	0.271025	0.0163629	0.0572356	63.4698	10.1	-0.145048	0.137206	2.3219
79	2004	镇江市	0.0943772	177.744	0.821553	0.368655	0.0190405	0.0564929	64.3937	11.43	0.209705	0.165151	2.323
79	2005	镇江市	0.098425	279.162	1.0176	0.371834	0.0239673	0.0598621	59.0163	15.27	-0.158469	0.194985	2.3053
79	2006	镇江市	0.10181	110.646	0.586086	0.372545	0.0271264	0.063709	59.2002	14.27	0.738444	0.242122	2.313
79	2007	镇江市	0.104923	123.652	0.814425	0.3973	0.0294858	0.0670864	59.6098	16.56	0.0464459	0.301184	2.3259
79	2008	镇江市	0.108395	238.868	0.696589	0.367975	0.0310574	0.0685829	59.7494	18.52	0.221151	0.359318	2.3285
79	2009	镇江市	0.110887	241.986	0.595694	0.246457	0.0321021	0.0725536	59.9987	19.72	0.873482	0.449515	2.3284
79	2010	镇江市	0.114397	209.487	0.468022	0.277706	0.0319578	0.0800296	61.9586	20.81	0.811108	0.587603	2.3542
79	2011	镇江市	0.119216	189.034	1.03289	0.281471	0.0323696	0.0877804	63.0189	21.78	0.783935	0.74623	2.3623
79	2012	镇江市	0.123863	834.062	0.692927	0.273921	0.0303408	0.0894344	64.2006	22.49	0.09818	0.866802	2.3723
79	2013	镇江市	0.132203	462.82	0.707161	0.210505	0.0305563	0.0977802	65.4009	23.88	0.10146	1.05309	2.3825
79	2014	镇江市	0.13431	322.333	0.496944	0.194662	0.0309496	0.0958806	66.6015	24.19	-0.18924	1.14607	2.4239
79	2015	镇江市	0.137153	266.113	0.428347	0.178964	0.0314131	0.0995666	67.8986	24.55	-0.851755	1.28365	2.4311
79	2016	镇江市	0.140581	333.506	0.413874	0.17874	0.0321621	0.0946675	69.2013	25.98	-0.150856	1.33434	2.4403
79	2017	镇江市	0.138356	671.351	1.21927	0.378642	0.00358487	0.0964092	70.4987	26.58	-0.33088	1.4267	2.4358
80	2003	泰州市	0.0702305	185.954	1.252	0.231975	0.00205913	0.0700296	43.2375	16.66	-0.82384	0.0806496	2.2248
80	2004	泰州市	0.0720295	228.151	0.585198	0.147358	0.00271774	0.0701787	44.237	17.6	-0.869854	0.0984347	2.226
80	2005	泰州市	0.0723175	210.13	0.83267	0.191947	0.00398885	0.0761803	44.6702	18.15	-1.5194	0.124768	2.2017
80	2006	泰州市	0.074225	260.424	0.931323	0.228032	0.00508697	0.077643	46.0999	17.12	0.641289	0.154527	2.2262
80	2007	泰州市	0.0777899	113.967	0.831473	0.250311	0.00688656	0.0858246	47.6005	19.52	-1.50503	0.206003	2.2463
80	2008	泰州市	0.0801141	223.406	0.390227	0.315864	0.00794506	0.0899605	49.0994	20.87	-0.8114	0.250432	2.2633
80	2009	泰州市	0.0832341	460.767	0.529329	0.239364	0.00869459	0.104116	50.9998	21.23	2.06818	0.343126	2.2712
80	2010	泰州市	0.0879799	194.493	0.68643	0.283704	0.00931596	0.1053	55.6503	22.22	1.63764	0.427484	2.3023
80	2011	泰州市	0.0925783	223.179	0.769811	0.295612	0.00937527	0.108156	56.8093	24.87	0.986515	0.516703	2.3154
80	2012	泰州市	0.0963627	12982	0.640001	0.242227	0.00957919	0.111376	57.901	26.05	0.61846	0.594194	2.327
80	2013	泰州市	0.102881	183.766	0.980164	0.215049	0.00966699	0.11434	59.0009	24.47	0.69104	0.677058	2.3395
80	2014	泰州市	0.1078	245.288	1.12873	0.198504	0.00969616	0.110123	60.1496	24.3	0.14142	0.730016	2.3724
80	2015	泰州市	0.111164	211.635	0.968807	0.172776	0.0110686	0.11657	61.5499	26.02	-1.07205	0.84651	2.3903
80	2016	泰州市	0.116655	344.784	0.565281	0.168108	0.0116537	0.109448	63.199	26.77	-0.835229	0.88372	2.4115
80	2017	泰州市	0.118544	246.383	0.654655	0.438265	0.00296614	0.100218	64.9305	28.38	-1.49124	0.941558	2.4169
81	2003	宿迁市	0.0478048	83.6553	1.93052	0.0874942	0.00214805	0.0895431	30.9993	22.13	0.17652	0.0481576	1.9965
81	2004	宿迁市	0.048349	65.5841	0.551726	0.0251098	0.00180763	0.0974701	30.1004	22.5	-0.0860142	0.0627349	2.0046
81	2005	宿迁市	0.0510858	104	1.75965	0.0333597	0.00043219	0.102945	31.5004	22.08	-0.442018	0.0737789	2.0357
81	2006	宿迁市	0.0545742	88.0841	1.88838	0.040368	0.00037415	0.108322	32.3996	23.93	0.602545	0.0929231	2.08
81	2007	宿迁市	0.0565075	97.9468	1.15698	0.0433512	0.00289523	0.134565	34.0997	25.67	-0.523814	0.137216	2.1
81	2008	宿迁市	0.0598307	135.593	0.885844	0.0504268	0.00294642	0.150547	35.9001	27.88	-0.107288	0.184477	2.1259
81	2009	宿迁市	0.0632155	97.1111	1.07754	0.0514688	0.0037279	0.157297	37.7008	27.62	1.12859	0.240588	2.1508
81	2010	宿迁市	0.0708254	191.744	0.937668	0.0776136	0.00292396	0.15822	48.2997	26.78	1.04165	0.308194	2.1981
81	2011	宿迁市	0.074856	128.697	1.11887	0.101222	0.00316646	0.167501	49.8007	25.05	2.86555	0.398559	2.2172
81	2012	宿迁市	0.0777747	151.482	0.854589	0.115837	0.00305693	0.178972	50.9692	27.38	-6.06853	0.486168	2.231
81	2013	宿迁市	0.0813268	173.417	1.5158	0.120577	0.00306432	0.182362	52.3998	27.69	0.81812	0.543891	2.2466
81	2014	宿迁市	0.0861265	194.529	0.628957	0.119472	0.00303358	0.178999	53.7	27.68	-0.49639	0.595126	2.2614
81	2015	宿迁市	0.0900689	194.734	0.291396	0.0761344	0.00311148	0.190848	55.5008	27.71	-2.00394	0.692127	2.2721
81	2016	宿迁市	0.0937263	194.492	0.40878	0.0684255	0.00335338	0.180582	57.5009	27.31	-0.68804	0.717179	2.2811
81	2017	宿迁市	0.0973485	195.307	0.397226	0.210308	0.00512623	0.162439	58.4992	26.27	-3.65216	0.717628	2.2961
82	2003	杭州市	0.127968	156.828	2.00382	0.781814	0.0419736	0.0779084	67.9048	10.67	4.50899	0.254504	2.3606
82	2004	杭州市	0.13473	215.861	1.05967	0.806157	0.0449524	0.0777853	68.5746	11.83	6.32888	0.300193	2.3594
82	2005	杭州市	0.149098	150.086	0.868105	0.8305	0.0497425	0.0809916	69.5964	16.25	6.61946	0.36086	2.3905
82	2006	杭州市	0.142422	233.783	0.829522	0.901276	0.0525245	0.0800463	68.8798	15.51	3.98432	0.413441	2.406
82	2007	杭州市	0.150782	350.881	1.32431	0.805372	0.0544597	0.0818771	69.0104	14.62	3.81452	0.499308	2.4187
82	2008	杭州市	0.169338	381.051	0.585817	0.698191	0.0560559	0.0877757	69.3397	14.52	3.43431	0.619311	2.4255
82	2009	杭州市	0.168351	444.959	2.05446	0.542674	0.0576673	0.0979233	69.5	14.85	3.42925	0.729009	2.4558
82	2010	杭州市	0.160797	561.16	1.5271	0.595748	0.0630966	0.103641	73.2074	14.32	3.41651	0.894735	2.4519
82	2011	杭州市	0.167532	634.928	0.929081	0.588639	0.0642117	0.106496	73.9002	14.37	3.41005	1.07446	2.4589
82	2012	杭州市	0.176332	1018.73	0.656378	0.499045	0.0655505	0.100779	74.3002	14.49	2.08677	1.12246	2.4767
82	2013	杭州市	0.186172	562.718	1.51435	0.482999	0.0667733	0.102563	74.9005	14.11	2.80765	1.21107	2.4975
82	2014	杭州市	0.186721	1286.07	0.729008	0.453716	0.0663174	0.104406	75.1001	14.78	4.32446	1.3428	2.5227
82	2015	杭州市	0.207823	617.315	0.512495	0.412528	0.0657257	0.119946	75.3005	12.49	4.72217	1.66606	2.5537
82	2016	杭州市	0.217366	274.987	0.898601	0.399182	0.0581492	0.124124	76.2005	12.31	7.01614	1.90803	2.582
82	2017	杭州市	0.237975	277.13	1.57171	0.43611	0.0126076	0.122263	76.7997	13.01	13.4957	2.04366	2.6045
83	2003	宁波市	0.103928	141.537	1.4777	0.947618	0.0145898	0.100876	59.8801	12.95	2.14355	0.328282	2.3141
83	2004	宁波市	0.105974	153.873	0.9526	1.00149	0.0174465	0.100068	61.4159	12.98	2.36263	0.390725	2.3155
83	2005	宁波市	0.111196	211.966	0.570582	1.11885	0.0198577	0.1081	62.784	13.01	2.86593	0.475606	2.3443
83	2006	宁波市	0.121731	198.339	0.647233	1.17071	0.0216367	0.101828	63.1105	7.28	2.6199	0.522259	2.3521
83	2007	宁波市	0.131177	238.813	0.684985	1.25081	0.0223349	0.108023	63.2197	11.74	2.80976	0.657255	2.3591
83	2008	宁波市	0.131734	322.705	0.442066	1.18858	0.0229611	0.110849	63.59	12.38	2.3049	0.773487	2.3613
83	2009	宁波市	0.129272	543.368	1.1286	0.959492	0.0236591	0.116896	63.7003	14.03	1.85063	0.886274	2.3696
83	2010	宁波市	0.135846	769.918	1.30492	1.087	0.0245293	0.116339	68.3103	14.46	1.72381	1.0463	2.359
83	2011	宁波市	0.142658	513.651	0.727904	1.04665	0.0250562	0.123897	68.9997	15.13	1.17184	1.30243	2.363
83	2012	宁波市	0.147324	738.714	0.632871	0.92613	0.0251615	0.125861	69.4004	15.87	0.08956	1.43403	2.3841
83	2013	宁波市	0.157438	858.657	0.922184	0.871608	0.0256729	0.131843	69.8003	15.74	1.22906	1.61994	2.3977
83	2014	宁波市	0.156908	734.453	0.389715	0.845141	0.02584	0.131514	70.2996	15.84	1.51128	1.71438	2.4044
83	2015	宁波市	0.164477	424.881	0.293663	0.781825	0.0265556	0.156509	71.1003	16.4	1.68997	2.13553	2.4168
83	2016	宁波市	0.178108	391.661	0.689994	0.725443	0.0262511	0.148421	71.8997	13.9	2.77001	2.18149	2.4175
83	2017	宁波市	0.187392	340.747	0.592319	1.20578	0.0060144	0.143324	72.3997	12.47	4.20927	2.36281	2.4178
84	2003	温州市	0.0875907	302.219	0.939126	0.405232	0.00537102	0.0605491	60.8932	8.25	-3.70102	0.100043	2.3341
84	2004	温州市	0.0894251	182.523	0.698239	0.35213	0.00607486	0.0747198	61.4461	9.04	-2.25835	0.140447	2.34
84	2005	温州市	0.0889648	242.809	0.66334	0.402833	0.00665711	0.0756286	59.6078	13.1	-1.03633	0.160913	2.3756
84	2006	温州市	0.0886871	286.811	0.509819	0.429239	0.00750991	0.0781985	60.2205	10.14	-0.665062	0.189946	2.3809
84	2007	温州市	0.0943027	338.695	1.00272	0.431393	0.00837556	0.0819812	60.2595	11.87	0.404163	0.23149	2.3947
84	2008	温州市	0.0974386	196.928	0.616124	0.400845	0.00921903	0.0864871	60.5204	12.89	0.974675	0.271597	2.406
84	2009	温州市	0.100975	470.812	0.640802	0.35891	0.00952869	0.0995353	60.6997	13.9	0.9518	0.322881	2.4164
84	2010	温州市	0.104016	1136.44	1.33774	0.395611	0.00947407	0.106248	65.9223	15.99	-0.179011	0.394992	2.4117
84	2011	温州市	0.10866	2406.97	1.75661	0.40757	0.00939617	0.108362	66.2999	15.33	3.3386	0.463978	2.4219
84	2012	温州市	0.113764	1521.02	0.660059	0.351617	0.00956598	0.105688	66.7005	15.9	-2.11216	0.484616	2.4328
84	2013	温州市	0.118253	1486.35	1.58352	0.318673	0.00980649	0.109384	67.0001	13.78	-0.44186	0.542567	2.439
84	2014	温州市	0.120042	2019.53	0.798786	0.296673	0.0100297	0.113636	67.2	15.16	-0.03832	0.600935	2.4735
84	2015	温州市	0.127433	1975.22	0.825406	0.2627	0.010329	0.123304	68.0004	15.58	-8.21845	0.701951	2.506
84	2016	温州市	0.130298	2103.42	0.906614	0.233811	0.0105472	0.130695	69.0005	15.62	-0.145845	0.815097	2.5343
84	2017	温州市	0.135263	2154.01	1.68348	0.609784	0.00282339	0.140737	69.7005	15.68	0.12062	0.923164	2.5493
85	2003	嘉兴市	0.0817854	142.82	3.34209	0.742416	0.00560938	0.0550565	40.6338	20.45	0.583268	0.141879	2.2478
85	2004	嘉兴市	0.0891783	149.162	1.29079	0.624361	0.00528987	0.0568461	43.2792	21.39	0.710302	0.178835	2.2473
85	2005	嘉兴市	0.0961313	179.618	1.18781	0.700046	0.00637035	0.0633375	46.3421	22.96	0.430073	0.219693	2.2662
85	2006	嘉兴市	0.0905102	182.703	1.30726	0.749058	0.00761138	0.0641222	48.0907	15.11	1.17988	0.257339	2.2696
85	2007	嘉兴市	0.0945886	210.504	1.16881	0.772702	0.00895846	0.0677594	49.3592	16.43	1.3204	0.318934	2.2785
85	2008	嘉兴市	0.0944159	427.64	0.731303	0.758775	0.0108948	0.0748748	50	17.97	1.41156	0.402047	2.2859
85	2009	嘉兴市	0.0987234	434.664	1.3436	0.612742	0.0114641	0.0839977	51.1996	15.71	1.57057	0.474411	2.3078
85	2010	嘉兴市	0.104189	500.253	1.68928	0.671716	0.0153252	0.0865402	53.3011	17.5	1.77586	0.582728	2.3072
85	2011	嘉兴市	0.108078	573.16	1.05595	0.687217	0.0165611	0.0898775	54.4008	17.47	1.39752	0.701282	2.319
85	2012	嘉兴市	0.112166	378.901	0.657344	0.627709	0.0176351	0.0901897	55.2993	17.74	0.88535	0.756749	2.3406
85	2013	嘉兴市	0.120701	637.841	0.881162	0.624953	0.0184247	0.0963762	57.0996	17.74	0.9866	0.877016	2.3526
85	2014	嘉兴市	0.120657	1029.28	0.672322	0.618096	0.0188802	0.0998933	59.1991	17.12	1.12771	0.962088	2.3726
85	2015	嘉兴市	0.124082	450.227	0.36652	0.550376	0.0150833	0.120567	60.9008	18.32	1.07019	1.21361	2.3949
85	2016	嘉兴市	0.125076	537.211	1.06745	0.539144	0.0185912	0.114495	62.8999	17.01	1.37021	1.25623	2.4086
85	2017	嘉兴市	0.131375	861.645	1.74013	2.18713	0.00409494	0.112932	64.4996	18.6	2.72224	1.38961	2.4089
86	2003	湖州市	0.0683916	115.419	2.21192	0.357218	0.00469312	0.0620884	45.6386	15.67	-0.227444	0.118662	2.2408
86	2004	湖州市	0.0653956	128.799	1.29557	0.237875	0.00554761	0.0618088	47.605	21.18	0.04483	0.141946	2.2326
86	2005	湖州市	0.071178	131.69	1.00247	0.288359	0.00636928	0.0684206	46.9573	19.97	0.148799	0.171131	2.2561
86	2006	湖州市	0.071446	142.775	0.943343	0.315337	0.00728799	0.0734939	48.0014	13.77	0.165755	0.216875	2.2558
86	2007	湖州市	0.0754321	180.523	1.33723	0.363588	0.00818309	0.0771504	49.2893	20.75	-0.267944	0.266951	2.2714
86	2008	湖州市	0.0781145	107.794	1.0101	0.375037	0.00907853	0.0835061	50	21.15	0.653596	0.334313	2.2667
86	2009	湖州市	0.0805188	82.7131	1.32553	0.299622	0.00941814	0.0984819	50.7018	23.07	0.62864	0.418683	2.2858
86	2010	湖州市	0.0861414	280.136	1.65786	0.360283	0.00952689	0.0976547	52.8991	22.51	0.786675	0.488961	2.2907
86	2011	湖州市	0.0898957	220.594	1.32354	0.36806	0.00970088	0.0998187	53.3011	22.93	0.808024	0.581118	2.3091
86	2012	湖州市	0.092816	565.075	0.55853	0.330837	0.010005	0.100649	55.1015	23.17	0.40444	0.640819	2.32
86	2013	湖州市	0.0968223	469.579	0.931561	0.327424	0.0101611	0.109592	56.0014	23.4	0.49878	0.7528	2.332
86	2014	湖州市	0.0986791	747.27	1.03379	0.313706	0.0102305	0.114809	57.3993	24.97	0.4075	0.851277	2.3662
86	2015	湖州市	0.102639	566.68	0.421339	0.305027	0.01221	0.131337	59.2	26.03	-0.198158	1.03804	2.39
86	2016	湖州市	0.10529	304.57	0.520983	0.297235	0.0100634	0.126344	60.5008	26.91	0.522604	1.08912	2.4071
86	2017	湖州市	0.109721	318.48	1.95919	0.708616	0.00390639	0.131261	62	27.93	0.2845	1.22188	2.4224
87	2003	绍兴市	0.0727152	145.401	2.41159	0.553992	0.00445879	0.052374	52.0105	11.49	-0.427744	0.1315	2.2566
87	2004	绍兴市	0.0771227	130.541	2.40732	0.545685	0.00575865	0.0490918	53.9629	12.77	-0.469242	0.148371	2.2608
87	2005	绍兴市	0.0807007	139.329	0.865529	0.59264	0.00705647	0.0552965	55.3804	12.83	-0.486398	0.183962	2.2683
87	2006	绍兴市	0.0834736	177.179	1.28568	0.66284	0.00880184	0.0569197	56.0004	15.95	-0.0076864	0.219265	2.2785
87	2007	绍兴市	0.087224	214.322	1.84389	0.743982	0.0101098	0.0576861	56.9002	16.52	0.221755	0.260774	2.2862
87	2008	绍兴市	0.0898203	270.945	0.653095	0.744412	0.0114991	0.0648194	57.4595	16.55	0.72839	0.32968	2.2971
87	2009	绍兴市	0.0922336	229.335	0.989763	0.589157	0.0120843	0.071362	57.7002	16	0.579476	0.387308	2.3223
87	2010	绍兴市	0.0935626	259.353	1.46434	0.654284	0.0122734	0.0794039	52.4629	17.11	1.04743	0.505685	2.3325
87	2011	绍兴市	0.0976222	280.53	1.09531	0.649475	0.0128307	0.0760235	52.4761	17.87	0.914436	0.575705	2.3461
87	2012	绍兴市	0.100188	473.982	0.783998	0.554507	0.0135567	0.0762746	53.0002	16.74	0.492	0.632282	2.3619
87	2013	绍兴市	0.127137	365.916	1.10291	0.520928	0.0175531	0.0786709	53.0895	17.82	0.59144	0.706611	2.3725
87	2014	绍兴市	0.135236	462.308	0.545152	0.499444	0.0181373	0.0812126	62.1005	17.98	0.15158	0.78204	2.3901
87	2015	绍兴市	0.139771	1050.94	0.488654	0.417024	0.0189188	0.0943607	63.2005	17.68	-0.08049	0.951032	2.4065
87	2016	绍兴市	0.141907	1251.84	0.547598	0.380223	0.020287	0.0952376	64.3003	17.9	0.746776	1.02493	2.4126
87	2017	绍兴市	0.147896	1619.89	1.10815	0.67804	0.00641525	0.0925159	65.501	17.79	-0.2816	1.05343	2.4315
88	2003	金华市	0.0647334	107.096	2.20939	1.66624	0.00970927	0.0675397	54.709	17.08	-0.95204	0.120335	2.2997
88	2004	金华市	0.0686846	145.583	1.66183	0.310923	0.00916936	0.0697277	57.2693	19.03	-1.51234	0.151029	2.3037
88	2005	金华市	0.0698701	219.572	1.35032	0.363236	0.0103832	0.0759163	55.6473	26.94	-0.171792	0.17779	2.3452
88	2006	金华市	0.0702832	138.345	1.16542	0.398529	0.0113553	0.0759377	56.6807	21.23	0.353937	0.205254	2.351
88	2007	金华市	0.0719609	227.132	1.06042	0.413021	0.0132784	0.079247	57.8098	23.43	0.978488	0.252945	2.3527
88	2008	金华市	0.0738835	64.4815	0.655473	0.39428	0.0151249	0.081803	58.2506	23.78	0.759776	0.298173	2.3565
88	2009	金华市	0.0745302	264.005	0.859647	7.2204	0.0162675	0.0931047	58.3995	23.65	0.835015	0.356625	2.3789
88	2010	金华市	0.0769457	203.694	1.94552	8.13391	0.0164434	0.100244	58.9993	23.89	1.29148	0.453273	2.3829
88	2011	金华市	0.0795402	329.348	1.80688	0.431818	0.0165005	0.095636	60	24.04	1.05005	0.50113	2.3909
88	2012	金华市	0.0832019	433.637	0.461621	0.529518	0.0167541	0.100322	61.4003	25.31	0.70253	0.577879	2.4047
88	2013	金华市	0.0870994	647.189	0.951184	0.717327	0.0171696	0.108913	62.1997	25.72	0.49406	0.680714	2.4166
88	2014	金华市	0.0888485	248.25	0.617764	0.794416	0.0182541	0.109988	63.2996	26.38	-0.1936	0.742717	2.4436
88	2015	金华市	0.0943208	235.538	0.370538	0.898103	0.00731578	0.136488	64.4994	26.4	0.243922	0.971323	2.4617
88	2016	金华市	0.0994819	387.971	0.46401	0.881074	0.00718628	0.147183	65.6993	22.86	0.227915	1.12757	2.4736
88	2017	金华市	0.101197	381.751	1.18379	4.67843	0.0063	0.13945	66.7002	25.37	1.48389	1.1043	2.5017
89	2003	衢州市	0.0548866	141.732	2.60869	0.257674	0.00292448	0.115688	30.308	14.75	-0.459132	0.110444	2.184
89	2004	衢州市	0.0525779	92.9589	1.79776	0.102322	0.0033317	0.117987	31.4495	18.07	-0.250734	0.136314	2.186
89	2005	衢州市	0.0577548	100.532	0.97563	0.101546	0.00392271	0.113397	36.4695	21.39	-1.21893	0.151973	2.2378
89	2006	衢州市	0.0584753	89.4492	1.0918	0.131646	0.00372223	0.112752	38.8013	19.26	0.0614161	0.177072	2.2428
89	2007	衢州市	0.0612391	88.3312	0.834813	0.168607	0.00388351	0.116008	40.3086	21.9	0.102882	0.224066	2.2491
89	2008	衢州市	0.061538	153.075	0.491044	0.158679	0.00410327	0.117111	40.9925	22.72	0.257774	0.272976	2.2392
89	2009	衢州市	0.061051	183.022	1.19673	0.129086	0.00407668	0.152246	41.1017	25.14	0.293312	0.381774	2.2817
89	2010	衢州市	0.0649482	170.435	1.75125	0.169264	0.00406504	0.14175	44.1325	25.59	0.495496	0.426246	2.2802
89	2011	衢州市	0.0641908	384.135	1.04556	0.188717	0.00432185	0.136404	44.7994	25.4	0.530908	0.496595	2.2787
89	2012	衢州市	0.065206	163.355	0.422136	0.19595	0.00462302	0.142855	46.5991	25.75	-0.10312	0.549407	2.3049
89	2013	衢州市	0.0677754	224.067	0.789722	0.221334	0.0050893	0.156648	47.7024	27.82	0.11072	0.651101	2.3166
89	2014	衢州市	0.0704303	282.64	0.63613	0.245029	0.00534376	0.172128	49.0019	31.07	0.07648	0.750645	2.3506
89	2015	衢州市	0.075839	350.039	0.300041	0.239815	0.00533622	0.20126	50.2016	32.07	-0.509005	0.899723	2.386
89	2016	衢州市	0.0779554	363.692	0.68294	0.225209	0.00526187	0.214195	53.7003	33.7	-0.787526	1.04313	2.4079
89	2017	衢州市	0.0797523	776.549	1.49423	0.609965	0.00544767	0.225702	55.6979	33.99	0.06966	1.16461	2.4278
90	2003	舟山市	0.0851134	118.629	0.799364	0.788139	0.00632825	0.134095	61.874	12.94	-0.590024	0.23785	2.204
90	2004	舟山市	0.0866841	231.901	1.33486	0.460351	0.0105799	0.136437	63.0076	14.18	-0.236222	0.298524	2.209
90	2005	舟山市	0.0915505	120.25	1.10353	0.43942	0.0139367	0.114007	60.4585	14.84	-0.160618	0.330197	2.3183
90	2006	舟山市	0.0884959	131.293	0.87349	0.64499	0.017924	0.121779	61.0992	8.25	-0.0929293	0.422655	2.334
90	2007	舟山市	0.0998833	175.561	1.31511	0.759044	0.0215214	0.138404	61.4976	9.14	0.0897182	0.584549	2.3429
90	2008	舟山市	0.104062	205.777	0.543985	0.857523	0.0234525	0.156614	61.9039	10.26	0.162187	0.793428	2.3375
90	2009	舟山市	0.106506	586.448	1.21148	0.896317	0.0231363	0.154586	62.4033	11.47	0.0996731	0.855017	2.3514
90	2010	舟山市	0.110252	638.48	2.32647	1.12766	0.0230722	0.16301	63.5958	11.62	0.117092	1.08536	2.3522
90	2011	舟山市	0.113623	337.369	1.09797	1.10863	0.0236433	0.191652	64.3008	13.61	0.297739	1.5268	2.3514
90	2012	舟山市	0.117916	157.211	0.632329	1.13616	0.0236512	0.181932	65.2982	15.67	0.2	1.59691	2.3564
90	2013	舟山市	0.122053	426.352	0.657749	0.843104	0.0239476	0.203932	65.7968	18.38	0.1	1.95098	2.3521
90	2014	舟山市	0.122866	51.9009	0.404883	0.746328	0.0233139	0.185362	66.3002	18.23	0.16108	1.93016	2.3823
90	2015	舟山市	0.125697	176.329	0.171508	0.664663	0.0241044	0.219292	66.901	20.63	-0.008375	2.46151	2.3854
90	2016	舟山市	0.130364	407.007	0.251924	0.560786	0.0252794	0.201855	67.5043	19.16	-0.348317	2.5829	2.3849
90	2017	舟山市	0.134676	688.657	1.13657	0.863881	0.00765258	0.212005	67.9024	21.57	0.15035	2.66598	2.4395
91	2003	台州市	0.0721568	209.274	1.85682	0.436047	0.00212953	0.0692239	51.4269	11.07	-1.1985	0.124645	2.2324
91	2004	台州市	0.0740683	196.352	1.27865	0.337661	0.00276497	0.0674309	51.6057	12.47	-0.98378	0.142377	2.2508
91	2005	台州市	0.0769005	203.225	0.685834	0.415239	0.00322747	0.0703723	50.7281	13.4	-0.0225912	0.157346	2.3102
91	2006	台州市	0.0790789	225.171	0.856394	0.459344	0.00373304	0.0710719	50.9798	11.89	0.734292	0.184182	2.3206
91	2007	台州市	0.0807068	269.184	0.992878	0.489886	0.00426895	0.0737466	51.1406	18.74	1.25169	0.223011	2.3296
91	2008	台州市	0.0842382	531.649	0.695347	0.488075	0.00474759	0.0782642	51.4802	19.28	1.61238	0.267934	2.3361
91	2009	台州市	0.0864603	320.648	1.09204	0.40279	0.00504158	0.0862309	51.6996	22.54	1.22397	0.304164	2.352
91	2010	台州市	0.0897243	464.09	1.69363	0.474317	0.00510152	0.0918048	55.542	23.45	1.08349	0.382001	2.3507
91	2011	台州市	0.0924277	457.791	0.687165	0.480796	0.00527147	0.0964016	55.9993	25.34	0.627672	0.452505	2.3577
91	2012	台州市	0.0951038	611.888	0.597435	0.447148	0.00526768	0.0989021	56.8993	25.66	0.32712	0.487191	2.3744
91	2013	台州市	0.0975489	499.407	1.22517	0.429687	0.00539024	0.104343	58.1004	26.81	0.1041	0.553923	2.384
91	2014	台州市	0.101847	489.142	0.395032	0.400389	0.00546491	0.109662	59.4996	27.77	0.0706	0.622118	2.4065
91	2015	台州市	0.106241	908.973	0.372166	0.37095	0.005618	0.128652	60.2992	27.76	-3.09109	0.765219	2.4295
91	2016	台州市	0.110215	695.316	0.413284	0.336195	0.00570083	0.131943	61.2993	28.14	-0.274303	0.857333	2.4346
91	2017	台州市	0.112737	466.884	0.908295	0.973706	0.00424603	0.128321	62.2001	26.03	0.388	0.932285	2.4358
92	2003	丽水市	0.0397412	86.6818	2.35997	0.204721	0.00481395	0.161607	37.0185	9.04	-1.13154	0.142743	2.2039
92	2004	丽水市	0.0416858	143.238	1.14051	0.129097	0.00622955	0.1462	38.6444	11.76	-0.533186	0.154313	2.2201
92	2005	丽水市	0.0434862	103.692	1.44516	0.139951	0.00759497	0.150039	40.2981	13.6	-0.809052	0.182625	2.2652
92	2006	丽水市	0.0441753	120.845	1.49688	0.127582	0.00872292	0.155612	42.0019	9.12	-0.549341	0.218984	2.2868
92	2007	丽水市	0.0457069	144.027	1.85125	0.147709	0.0130607	0.163359	43.3005	10.54	-0.146091	0.279066	2.3023
92	2008	丽水市	0.0479399	355.366	0.50335	0.174152	0.013989	0.169615	44.8988	11.17	0.149731	0.335787	2.2954
92	2009	丽水市	0.0500111	361.538	1.15397	0.138801	0.0133657	0.206514	46.5016	12.72	0.496386	0.438517	2.3075
92	2010	丽水市	0.0531525	787.513	1.48022	0.156441	0.0137046	0.203831	48.3994	12.65	0.316705	0.520701	2.3148
92	2011	丽水市	0.0561697	107.541	1.21613	0.171972	0.0145639	0.193431	50.5009	12.82	-9.80404	0.614405	2.3147
92	2012	丽水市	0.0581913	600.139	0.740242	0.157395	0.0145141	0.18783	52.4988	12.66	10.0435	0.639528	2.3197
92	2013	丽水市	0.0585472	185.988	1.09943	0.163091	0.0150625	0.198743	53.7983	12.42	-0.19682	0.740356	2.3214
92	2014	丽水市	0.0627075	250.035	0.633555	0.169835	0.014956	0.206582	55.1994	12.59	0.19021	0.817739	2.3509
92	2015	丽水市	0.0647206	470.828	0.326725	0.189922	0.0141204	0.253175	56.4002	12.78	-0.850432	1.0486	2.3777
92	2016	丽水市	0.0668797	289.781	0.521683	0.186294	0.013703	0.282317	58	13.1	0.02172	1.27489	2.393
92	2017	丽水市	0.0685542	591.918	0.840503	0.690784	0.00224833	0.302689	59.6981	15.34	-0.44988	1.40758	2.4178
93	2003	合肥市	0.0945978	179.927	1.69214	0.583843	0.0333995	0.0957394	48.5239	15.72	5.74418	0.101686	2.3325
93	2004	合肥市	0.0986146	213.116	2.01455	0.492397	0.0461138	0.0967611	54.3002	15.8	-14.7372	0.128317	2.3128
93	2005	合肥市	0.111342	210.138	1.54689	0.400952	0.0531314	0.0860035	55.6998	15.94	9.15679	0.161093	2.4287
93	2006	合肥市	0.113668	133.841	1.08	0.362037	0.0580728	0.0958222	57.7002	17.17	9.68414	0.218985	2.4096
93	2007	合肥市	0.119685	193.184	0.424128	0.356074	0.0617705	0.0991007	60.2994	17.71	4.78376	0.276176	2.3945
93	2008	合肥市	0.131043	406.058	0.571432	0.321549	0.0668457	0.124445	62.3992	16.39	4.56869	0.425659	2.3721
93	2009	合肥市	0.141503	438.232	0.89026	0.208883	0.0716462	0.116957	64.1	17.09	1.33183	0.50029	2.3708
93	2010	合肥市	0.153648	658.465	0.723166	0.24952	0.0752755	0.117604	68.2008	17.47	0.21759	0.641923	2.3626
93	2011	合肥市	0.139599	201.97	0.693192	0.218615	0.0579956	0.130586	64.5997	18.83	208.774	0.672553	2.335
93	2012	合肥市	0.15016	320.298	0.785786	0.267422	0.0587202	0.137426	66.3999	15.8	1.15194	0.805475	2.3366
93	2013	合肥市	0.15617	6894.52	1.10261	0.24108	0.0623192	0.135002	67.8006	16.54	-1.9841	0.886648	2.3413
93	2014	合肥市	0.167588	1256.76	0.834165	0.23818	0.0697678	0.134887	69.0995	16.4	-3.6805	0.980345	2.3501
93	2015	合肥市	0.175535	141.269	0.644112	0.223794	0.0734415	0.136507	70.4005	16.78	-0.867936	1.07655	2.381
93	2016	合肥市	0.186623	233.414	1.81597	0.197828	0.0684267	0.137042	72.0498	17.04	3.99751	1.17788	2.4068
93	2017	合肥市	0.183764	1797.57	1.1733	0.350169	0.00785518	0.137846	73.7502	17.97	5.773	1.29925	2.432
94	2003	芜湖市	0.0907576	149.297	0.905937	0.162436	0.0291824	0.0867814	45.0818	8.81	1.40169	0.110446	2.2572
94	2004	芜湖市	0.0934905	195.989	1.88195	0.163593	0.036828	0.0841847	46.7285	9.11	0.281169	0.129364	2.2511
94	2005	芜湖市	0.0982317	125.301	1.05174	0.129641	0.0396368	0.0939973	48.1435	13.41	1.3499	0.165991	2.318
94	2006	芜湖市	0.106939	83.3532	0.893788	0.144529	0.0482574	0.108438	49.9776	12.62	1.26744	0.227132	2.3098
94	2007	芜湖市	0.097482	85.509	2.16879	0.219389	0.048772	0.113926	51.1239	16.46	0.449752	0.287856	2.3145
94	2008	芜湖市	0.100994	616.036	1.7075	0.188625	0.051562	0.112461	52.2763	16.46	-0.103265	0.365293	2.2887
94	2009	芜湖市	0.109394	599.668	1.54968	0.108175	0.0539748	0.12026	66	18.62	-0.93233	0.471422	2.2808
94	2010	芜湖市	0.110318	999.025	2.10132	0.165704	0.0585791	0.130282	54.5981	21.8	-0.820896	0.629325	2.2594
94	2011	芜湖市	0.100137	990.845	0.954347	0.154432	0.0365016	0.143634	56.3012	24.71	155.051	0.618007	2.2121
94	2012	芜湖市	0.103856	1624.88	0.851568	0.155801	0.0384364	0.161296	57.9989	25.85	-1.38336	0.788237	2.2157
94	2013	芜湖市	0.105826	1155.59	0.909154	0.16027	0.0401693	0.152239	59.3698	27.47	-0.77866	0.831287	2.2162
94	2014	芜湖市	0.112093	924.556	0.621386	0.171464	0.0328882	0.150211	60.6989	25.94	-1.9225	0.902259	2.2587
94	2015	芜湖市	0.116335	1613.53	0.384932	0.172834	0.0338317	0.160205	61.9595	24.87	-1.86705	1.02309	2.3303
94	2016	芜湖市	0.120912	428.823	0.334675	0.140481	0.0425551	0.151676	63.4605	26.34	0.420272	1.05526	2.346
94	2017	芜湖市	0.123139	738.196	0.495724	0.226385	0.00525902	0.156347	65.0506	24.82	-0.07372	1.19407	2.3646
95	2003	蚌埠市	0.0668494	128.617	0.464903	0.0759261	0.00788247	0.092484	35.4036	9.89	-0.43216	0.0558084	2.1689
95	2004	蚌埠市	0.0664272	105.454	0.774443	0.0768255	0.0103652	0.0769931	36.1791	8.49	0.311901	0.0585065	2.0891
95	2005	蚌埠市	0.0697055	95.0249	0.574474	0.0654368	0.0106575	0.0860502	38.6563	9.6	0.0942859	0.0766897	2.1808
95	2006	蚌埠市	0.0752494	109.832	1.1082	0.0609265	0.0119403	0.116066	39.913	11.28	0.320907	0.118223	2.1872
95	2007	蚌埠市	0.0783263	131.105	0.981573	0.0594253	0.0122611	0.134245	41.1776	11.5	0.135327	0.154812	2.2064
95	2008	蚌埠市	0.077127	182.914	0.354506	0.0562593	0.0121989	0.151319	42.4393	12.5	0.0059942	0.205407	2.1922
95	2009	蚌埠市	0.0795071	360.133	1.28079	0.0493883	0.0144321	0.164875	46.6012	12.83	-0.608142	0.243255	2.1632
95	2010	蚌埠市	0.0816073	432.982	1.21294	0.0577688	0.0148789	0.167973	45.0016	13.65	-0.826288	0.295337	2.1507
95	2011	蚌埠市	0.0830123	328.071	0.778754	0.0637445	0.0141554	0.180983	46.5995	14.7	-0.605861	0.386347	2.1367
95	2012	蚌埠市	0.0864468	148.219	1.01097	0.0870729	0.0159628	0.185539	48.3003	16.12	-1.17225	0.449076	2.1432
95	2013	蚌埠市	0.0912603	519.439	1.25242	0.105048	0.0172477	0.190008	49.6708	17.48	-4.91478	0.522368	2.1463
95	2014	蚌埠市	0.0965534	1157.52	0.947337	0.111006	0.0164465	0.181166	50.9085	19.24	-5.54484	0.561998	2.171
95	2015	蚌埠市	0.101753	922.627	0.485609	0.116367	0.0163723	0.195296	52.2212	19.96	-0.023331	0.650238	2.2194
95	2016	蚌埠市	0.105493	690.736	0.703868	0.0843603	0.0161295	0.193426	53.7406	20.12	0.108547	0.705406	2.2717
95	2017	蚌埠市	0.105935	1060.7	0.729518	0.141576	0.00535564	0.191992	55.3114	20.7	-1.3712	0.781401	2.2958
96	2003	淮南市	0.10981	149.773	0.555974	0.0244529	0.0154022	0.0863909	65.068	5.1	0.187361	0.0695336	2.2808
96	2004	淮南市	0.10532	168.208	0.580225	0.0143857	0.017391	0.0928248	61.2291	7.36	20.1999	0.0852385	2.2314
96	2005	淮南市	0.104694	182.388	0.820597	0.0115326	0.018955	0.0962064	61.4649	7.59	0.714431	0.107558	2.2444
96	2006	淮南市	0.106479	107.558	0.808278	0.0205398	0.020699	0.106171	61.9693	7.87	0.30921	0.136108	2.2406
96	2007	淮南市	0.111715	182.238	0.52428	0.0203492	0.0217655	0.119291	62.2009	9.29	-0.242839	0.171512	2.2572
96	2008	淮南市	0.113038	723.964	0.510172	0.0208221	0.0233448	0.119717	62.4323	9.9	-0.316496	0.225448	2.2152
96	2009	淮南市	0.113891	148.267	0.209759	0.0162809	0.0246277	0.136895	64.1	10	-0.395436	0.287187	2.2079
96	2010	淮南市	0.114693	255.057	0.53015	0.0136422	0.0257601	0.134239	62.9012	10.06	-0.428932	0.332063	2.2002
96	2011	淮南市	0.115329	830.672	0.586083	0.0217357	0.0263559	0.154523	63.6996	10.08	-0.707905	0.446417	2.1921
96	2012	淮南市	0.116373	416.899	0.321045	0.0281674	0.0274065	0.190534	65.3014	12.09	-2.80696	0.610952	2.2041
96	2013	淮南市	0.117125	121.607	0.395265	0.0381596	0.0331656	0.2058	66.6483	13.88	-2.6942	0.693095	2.218
96	2014	淮南市	0.11681	773.986	0.525618	0.0347835	0.0325361	0.184942	67.8992	13.92	-2.91692	0.599747	2.2498
96	2015	淮南市	0.115431	101.597	0.3302	0.0229614	0.0316121	0.170298	60.6717	15	-0.478598	0.623284	2.2715
96	2016	淮南市	0.0959209	577.769	0.259602	0.0189771	0.0205481	0.22618	62.0486	15.43	138.479	0.560415	2.2827
96	2017	淮南市	0.096094	110.296	0.481337	0.0321051	0.00491128	0.220041	63.4614	16.46	-0.93333	0.598161	2.2982
97	2003	马鞍山市	0.105084	168.192	1.33768	0.217275	0.0135136	0.0898071	45.3984	10.49	1.48695	0.139334	2.21
97	2004	马鞍山市	0.107124	91.013	0.842503	0.268943	0.0176823	0.0819329	46.8	13.79	-0.0611019	0.174612	2.1703
97	2005	马鞍山市	0.115265	110.763	0.17044	0.271329	0.0171378	0.0783905	58.504	14.11	0.689001	0.231694	2.2584
97	2006	马鞍山市	0.114495	104.143	0.652967	0.40233	0.0203729	0.0891583	47.5	16	0.543029	0.302125	2.2703
97	2007	马鞍山市	0.122195	103.442	0.562701	0.335814	0.0233828	0.0942067	64.1968	15.01	0.444966	0.393712	2.2633
97	2008	马鞍山市	0.120668	127.345	0.0695328	0.36521	0.0325027	0.0882933	66	15.3	0.438782	0.438571	2.2432
97	2009	马鞍山市	0.12254	332.425	0.575552	0.168095	0.0310474	0.120248	67.3023	15.5	0.184626	0.622596	2.2575
97	2010	马鞍山市	0.12663	264.799	0.747735	0.256503	0.0328459	0.106693	57.6986	17.07	0.0900229	0.670256	2.2349
97	2011	马鞍山市	0.0968636	2157.62	0.595046	0.236895	0.0201264	0.120864	59.5023	16.78	99.0482	0.604943	2.2023
97	2012	马鞍山市	0.0998465	838.867	0.445289	0.187127	0.0218319	0.154521	61	17.82	-0.2	0.833494	2.2193
97	2013	马鞍山市	0.102046	1093.77	0.451573	0.173662	0.022271	0.156706	62.7018	18.01	-0.50248	0.886996	2.232
97	2014	马鞍山市	0.104547	1263.26	0.242493	0.136938	0.0238367	0.136864	64.1009	17.67	-2.02224	0.803064	2.261
97	2015	马鞍山市	0.105137	372.964	0.165932	0.134815	0.0245895	0.148121	65.7982	19.19	0.154912	0.885036	2.317
97	2016	马鞍山市	0.10502	270.164	0.261074	0.141537	0.0234559	0.143059	67.5	19.14	-0.731615	0.93317	2.3338
97	2017	马鞍山市	0.10784	279.072	0.429241	0.246423	0.00436507	0.13315	69.1009	19.92	-0.69616	0.994317	2.3382
98	2003	淮北市	0.0762855	43.8669	0.397169	0.048889	0.00761449	0.0862844	46.6219	7.46	0.95938	0.0560459	2.2109
98	2004	淮北市	0.0780069	84.9479	0.244286	0.0285403	0.00932232	0.0771596	47.299	8.76	4.18965	0.0623239	2.1654
98	2005	淮北市	0.0864336	69.933	0.46695	0.0238807	0.0110389	0.0898608	48.6618	8.89	0.12074	0.0892077	2.2211
98	2006	淮北市	0.087298	96.6101	0.896585	0.0190214	0.0110306	0.105331	50.0245	9.35	0.269516	0.111546	2.2372
98	2007	淮北市	0.0870478	93.0297	0.867202	0.0207787	0.01267	0.112593	51.1366	9.4	0.245606	0.140791	2.2366
98	2008	淮北市	0.0884096	243.822	0.476164	0.0216854	0.0135026	0.117366	52.2488	10.13	0.242524	0.189875	2.2022
98	2009	淮北市	0.090229	629.788	0.376614	0.0203585	0.0136332	0.145913	56.1019	10.14	-0.359635	0.249201	2.1943
98	2010	淮北市	0.092411	290.651	1.61865	0.0293362	0.0137511	0.142828	54.5017	10.26	-0.309497	0.300282	2.1786
98	2011	淮北市	0.0980487	712.687	1.60768	0.0234519	0.0141745	0.157303	55.6981	11.92	0.022444	0.393553	2.1676
98	2012	淮北市	0.0992247	514.842	0.496005	0.0354556	0.0147261	0.174896	57.2021	12	-5.74018	0.49716	2.1729
98	2013	淮北市	0.101165	1621.11	0.404768	0.0412265	0.0154615	0.154506	58.5294	12.89	-6.35411	0.506853	2.1728
98	2014	淮北市	0.103877	1179.18	0.4637	0.0443205	0.0161338	0.152715	59.7591	13.32	-3.12535	0.538819	2.2132
98	2015	淮北市	0.106426	515.527	0.180675	0.0472517	0.0177986	0.172853	60.7618	14.75	-0.985295	0.607092	2.263
98	2016	淮北市	0.107365	253.325	0.348224	0.0509756	0.018341	0.178535	62.1286	16.91	-2.22573	0.657398	2.2824
98	2017	淮北市	0.108902	236.727	0.735544	0.0659108	0.0044341	0.165338	63.6115	17.32	-1.19784	0.704026	2.2952
99	2003	铜陵市	0.0960846	105.832	0.271788	0.471099	0.0122324	0.0896697	85.0423	8.52	0.368168	0.130306	2.3215
99	2004	铜陵市	0.101367	98.6998	0.397812	0.455315	0.0159277	0.088502	85.2286	9.01	0.346304	0.168924	2.2717
99	2005	铜陵市	0.101676	112.37	0.261803	0.582898	0.0214096	0.0867344	83.0141	9.33	0.294884	0.218638	2.3121
99	2006	铜陵市	0.106594	119.235	0.313885	0.720305	0.0274764	0.0919838	82	12.88	0.615564	0.306524	2.2724
99	2007	铜陵市	0.112152	136.327	1.64715	0.77503	0.0314257	0.0912032	79.8611	11.08	0.251947	0.355278	2.2694
99	2008	铜陵市	0.113699	242.724	0.414445	0.741243	0.0329909	0.109925	77.726	11.39	0.005793	0.48396	2.2771
99	2009	铜陵市	0.113089	220.82	0.858799	0.440145	0.0333572	0.141502	76.4054	11.3	-0.0980252	0.657365	2.2689
99	2010	铜陵市	0.113166	98.9823	1.55942	0.49482	0.0350345	0.12282	73.4945	11.46	-0.12724	0.77449	2.2312
99	2011	铜陵市	0.127556	121.305	1.51111	0.460462	0.0382466	0.121952	74.9041	11.49	0.034579	0.952291	2.2145
99	2012	铜陵市	0.125569	63.6891	0.809528	0.362753	0.0409003	0.155142	76.2943	11.51	-0.20034	1.29906	2.2276
99	2013	铜陵市	0.136469	35.37	1.26934	0.529903	0.04388	0.147796	77.5815	11.48	-0.20034	1.35566	2.2434
99	2014	铜陵市	0.136695	8.41257	0.800488	0.449253	0.0460312	0.146993	78.7027	11.54	-0.60034	1.42672	2.2522
99	2015	铜陵市	0.124801	111.445	0.858876	0.312996	0.0483171	0.121569	52.7358	11.16	-0.326196	1.50166	2.2789
99	2016	铜陵市	0.0988936	1023.74	0.266104	0.322157	0.0211924	0.157834	54.1412	12.09	96.7934	0.883591	2.3026
99	2017	铜陵市	0.101645	1915.03	0.453958	0.425175	0.0143322	0.142835	55.7898	14.08	-1.05336	0.937285	2.2962
100	2003	安庆市	0.0458037	67.9829	0.506365	0.0672484	0.00180139	0.0990854	28.0017	9.52	-1.51575	0.052462	2.0896
100	2004	安庆市	0.0467148	86.543	0.524428	0.0475596	0.00202135	0.101781	28.6043	11.5	-2.88217	0.0660377	2.0818
100	2005	安庆市	0.0501042	73.4422	0.504943	0.0437992	0.00259698	0.109045	31.0529	12.56	-0.226962	0.0773677	2.173
100	2006	安庆市	0.0519761	76.4896	0.674616	0.0455216	0.00290233	0.1261	32	10.39	-1.26908	0.102519	2.1953
100	2007	安庆市	0.0538389	107.967	1.50412	0.0479484	0.00377944	0.140381	33.1896	11.35	-0.893837	0.135021	2.2039
100	2008	安庆市	0.0563228	111.828	1.02867	0.0522323	0.00448028	0.158889	34.3804	12.46	-0.680401	0.182397	2.1948
100	2009	安庆市	0.0573805	122.31	0.693452	0.0441773	0.00457199	0.18161	36.6004	14.77	-0.502393	0.227252	2.1607
100	2010	安庆市	0.0593607	113.619	1.23638	0.0466495	0.0059129	0.163777	36.7996	15.73	0.177275	0.262873	2.1549
100	2011	安庆市	0.0616882	278.361	1.092	0.0455953	0.00613965	0.176757	38.1003	15.07	-0.490596	0.347325	2.1493
100	2012	安庆市	0.0638971	201.71	0.748229	0.0575208	0.00655126	0.180687	39.5996	15.45	-1.08415	0.396003	2.1529
100	2013	安庆市	0.0647118	400.544	0.532909	0.0787895	0.00657809	0.197232	40.9602	16.64	-1.36772	0.449928	2.1836
100	2014	安庆市	0.0683074	736.6	0.714436	0.0875241	0.0067312	0.193911	42.2007	17.04	-2.29208	0.482299	2.1974
100	2015	安庆市	0.0710478	262.046	0.418982	0.106362	0.00667047	0.237685	45.869	16.51	-3.54989	0.541555	2.2342
100	2016	安庆市	0.0721678	304.371	0.386201	0.0761776	0.00758091	0.220191	47.1899	18.69	-98.73	0.637337	2.2743
100	2017	安庆市	0.0735913	599.443	0.7751	0.182656	0.00228625	0.21828	48.5709	16.3	-1.45966	0.702453	2.2882
101	2003	黄山市	0.0356448	113.245	0.602334	0.078882	0.00414948	0.12959	31.3862	4.91	-0.173324	0.0956368	2.2789
101	2004	黄山市	0.0375743	37.5057	0.790627	0.0451405	0.00534609	0.124034	32.9028	5.64	-0.692219	0.111855	2.2645
101	2005	黄山市	0.0407406	90.5822	0.773926	0.0439826	0.00710086	0.13058	35.1786	7.99	0.042651	0.142167	2.3135
101	2006	黄山市	0.0437066	53.2556	1.23907	0.0521535	0.00797506	0.143955	36.777	14.02	0.10571	0.182909	2.321
101	2007	黄山市	0.0444983	93.1665	1.62644	0.0535018	0.00897148	0.157603	37.85	16.59	-0.0064484	0.227098	2.3371
101	2008	黄山市	0.046273	292.595	1.14502	0.0497468	0.00913246	0.184982	38.9286	16.6	-0.0783794	0.311607	2.3318
101	2009	黄山市	0.04771	189.904	0.857725	0.0596497	0.00950538	0.217456	39.8	17.3	-0.168347	0.3906	2.327
101	2010	黄山市	0.0491208	1283.79	1.44829	0.0717219	0.0102006	0.235937	41.1029	18.23	-0.336016	0.492942	2.3049
101	2011	黄山市	0.0517658	1383	0.860228	0.0787233	0.0110398	0.254003	42.8021	19.6	-0.27571	0.649696	2.3007
101	2012	黄山市	0.0545373	511.934	0.594198	0.104161	0.0117339	0.296438	44.3976	19.84	-1.00734	0.855193	2.3091
101	2013	黄山市	0.0571644	217.59	0.496641	0.105797	0.0128399	0.290731	45.7375	20.07	-0.1946	0.927612	2.3165
101	2014	黄山市	0.0597971	198.594	0.36504	0.109986	0.0141855	0.29461	46.9993	21.05	-0.27486	1.01163	2.3229
101	2015	黄山市	0.0625811	332.094	0.128404	0.0745155	0.0150152	0.301035	48.2784	21.02	-0.627386	1.08213	2.3935
101	2016	黄山市	0.0650033	355.076	0.242789	0.0752326	0.0152399	0.2965	49.5577	22.78	-0.51411	1.15558	2.4157
101	2017	黄山市	0.0659469	482.604	0.579544	0.173482	0.00367162	0.303812	50.9029	22.83	-0.33892	1.25491	2.4496
102	2003	滁州市	0.0428765	95.2476	0.678778	0.108813	0.0051827	0.0771714	32.131	11.61	-0.036912	0.053564	2.1461
102	2004	滁州市	0.0425749	46.3324	0.665242	0.0519895	0.00485975	0.0754977	33.7904	12.64	-2.31905	0.0619377	2.0862
102	2005	滁州市	0.0438129	67.7285	0.623271	0.0746323	0.00662183	0.0954036	35.4039	13.12	-0.294595	0.0718516	2.0709
102	2006	滁州市	0.0446253	52.5001	0.983047	0.0846943	0.00737471	0.114857	36.778	14.01	1.45135	0.097184	2.0869
102	2007	滁州市	0.0462612	46.9175	0.869172	0.0829562	0.00694747	0.142231	37.9732	15.31	1.33006	0.139538	2.107
102	2008	滁州市	0.0472952	107.828	0.778163	0.0938724	0.00761093	0.160912	39.1699	16.76	0.462106	0.187076	2.097
102	2009	滁州市	0.0485394	173.032	0.579616	0.0815581	0.00831072	0.187253	41	20.33	0.307623	0.239628	2.0783
102	2010	滁州市	0.0510834	149.912	1.76361	0.0888331	0.00879326	0.184173	41.6011	24.31	-0.589132	0.284206	2.0816
102	2011	滁州市	0.0544685	86.2567	1.17999	0.0859301	0.00925061	0.215464	43.4012	29.86	0.11648	0.404615	2.0755
102	2012	滁州市	0.0576487	107.824	0.614333	0.0996529	0.0103924	0.237993	45.1001	36.44	-3.01921	0.511015	2.0799
102	2013	滁州市	0.059704	743.211	1.5222	0.105798	0.0097297	0.230973	46.4689	39.35	-5.3126	0.558109	2.0868
102	2014	滁州市	0.0635587	1359.06	0.898791	0.1115	0.0103532	0.221382	47.7995	44.53	-3.1364	0.597968	2.1112
102	2015	滁州市	0.0666093	64.3453	0.604081	0.0976078	0.0109384	0.231759	49.0192	46.4	-4.2537	0.673867	2.1284
102	2016	滁州市	0.0693528	132.473	0.724969	0.108949	0.0113209	0.235345	50.4006	43.9	-0.947177	0.737564	2.1859
102	2017	滁州市	0.0702117	548.377	1.60558	0.432759	0.00508921	0.237525	51.889	41.22	-1.7252	0.839391	2.2087
103	2003	阜阳市	0.05905	175.307	0.992866	0.0523124	0.00146112	0.13013	24.6364	9.13	-0.176125	0.0312134	2.0171
103	2004	阜阳市	0.05851	101.076	0.87671	0.0247688	0.00194993	0.135083	24.626	10.61	7.05077	0.0387178	1.9339
103	2005	阜阳市	0.0623552	110.915	0.588424	0.0315437	0.00186608	0.130033	25.909	10.23	6.34292	0.0452528	2.0612
103	2006	阜阳市	0.0654148	108.242	0.801956	0.0236714	0.00186327	0.149329	27.3579	11.07	11.3565	0.0591865	2.0565
103	2007	阜阳市	0.0664904	61.1414	1.30428	0.0263902	0.001898	0.161545	28.4833	12.14	9.58977	0.0752366	2.0698
103	2008	阜阳市	0.0673857	123.87	0.691852	0.023096	0.00221181	0.189926	30.6005	13.77	4.62422	0.104072	2.0543
103	2009	阜阳市	0.0714126	1358.2	0.77508	0.0234095	0.00295572	0.220459	32.4002	14.55	3.53343	0.133928	2.0649
103	2010	阜阳市	0.0727978	657.031	1.01393	0.0333676	0.00265961	0.22769	31.9004	15.53	0.55461	0.162427	2.0615
103	2011	阜阳市	0.0763858	575.265	0.589155	0.0489624	0.00279889	0.253824	33.3005	17.17	2.82976	0.211113	2.0539
103	2012	阜阳市	0.0806268	179.144	0.890062	0.071958	0.00349048	0.282899	34.8999	18.3	2.40846	0.261868	2.0688
103	2013	阜阳市	0.0829441	2415.66	2.30857	0.0796	0.00335748	0.294266	36.2001	20.55	1.85822	0.296857	2.0759
103	2014	阜阳市	0.0876324	2028.55	1.60091	0.0831869	0.00331368	0.297187	37.4997	23.73	-12.7533	0.336071	2.1096
103	2015	阜阳市	0.0894862	1259.56	1.51315	0.0735044	0.00347068	0.340523	38.8002	23.73	-28.0852	0.413941	2.1408
103	2016	阜阳市	0.095421	892.478	2.00464	0.0532262	0.00347862	0.310876	40.2403	26.22	-0.376938	0.410362	2.1709
103	2017	阜阳市	0.0942431	81.6739	2.47612	0.137938	0.00244635	0.328062	41.7497	25.14	-3.67138	0.481705	2.1948
104	2003	宿州市	0.0451743	71.6582	0.591239	0.0245018	0.00237418	0.0886651	24.028	9.73	-28.431	0.0346297	1.9239
104	2004	宿州市	0.0444751	126.903	0.285483	0.00771575	0.00250617	0.0859485	24.5619	11.47	32.4795	0.04001	1.8594
104	2005	宿州市	0.0480072	92.4027	0.557655	0.0129295	0.00269222	0.0837753	25.8641	12.86	1.0166	0.0433733	1.9497
104	2006	宿州市	0.0465488	98.9803	0.743344	0.00918397	0.00316588	0.110331	26.9178	4.82	0.910281	0.0649408	1.9698
104	2007	宿州市	0.0498644	206.072	1.1442	0.00998644	0.00326976	0.119843	28.0281	15.13	2.47857	0.0823856	2.0489
104	2008	宿州市	0.0528845	313.696	0.661047	0.0116861	0.00397534	0.140364	29.1371	15.81	3.49593	0.11459	2.0688
104	2009	宿州市	0.0552249	254.76	0.602856	0.0106129	0.00314803	0.17664	33.1996	17.2	3.59563	0.150335	2.0681
104	2010	宿州市	0.0564327	217.474	1.49136	0.0160692	0.00341583	0.173986	31.4006	18.06	1.81118	0.176289	2.0634
104	2011	宿州市	0.0590715	103.299	1.28805	0.0177949	0.00499569	0.195694	33.1006	21.62	1.5082	0.24192	2.0519
104	2012	宿州市	0.061826	144.442	1.27883	0.0280138	0.00515298	0.211814	34.7992	23.27	-1.48933	0.297376	2.067
104	2013	宿州市	0.0628475	191.492	1.49263	0.032643	0.00318523	0.219515	36.1591	24.16	-13.8405	0.346876	2.0847
104	2014	宿州市	0.0653513	311.314	1.60801	0.0350747	0.00309622	0.216815	37.4298	27.06	-4.41425	0.384997	2.1252
104	2015	宿州市	0.0698644	2018.8	0.773854	0.0382753	0.00348016	0.238385	38.7295	26.78	-1.82716	0.453576	2.1864
104	2016	宿州市	0.0724143	501.712	0.906639	0.0230798	0.00363364	0.230317	40.03	27.9	-1.94664	0.476064	2.2358
104	2017	宿州市	0.0718285	462.796	1.11611	0.0606843	0.00331799	0.23589	41.5599	31.51	-1.95016	0.527318	2.2805
105	2003	六安市	0.044351	82.1878	1.36173	0.0481597	0.0022357	0.131393	29.0281	8.05	-1.3051	0.0410306	2.0346
105	2004	六安市	0.0444965	57.6358	0.869943	0.0385847	0.00278683	0.127301	29.3376	13.17	1.16105	0.0477234	2.021
105	2005	六安市	0.0471454	193.258	0.862979	0.0486634	0.00258825	0.125184	30.5505	14.61	0.45888	0.0575037	2.1326
105	2006	六安市	0.0469451	70.0513	1.45467	0.0449584	0.00313995	0.148786	31.7311	11.62	-0.68502	0.0772065	2.1388
105	2007	六安市	0.0494353	130.086	0.99566	0.0435934	0.00358025	0.167314	32.7652	7.46	2.26293	0.104715	2.1554
105	2008	六安市	0.0504567	46.9509	0.611324	0.0433136	0.00385981	0.189404	35.4007	8.2	-0.282602	0.144136	2.13
105	2009	六安市	0.0535643	94.5988	0.824711	0.0386392	0.00434997	0.227566	36.8993	6.87	-0.149283	0.188278	2.1189
105	2010	六安市	0.0540843	296.439	1.01895	0.0454186	0.00486138	0.227666	35.9007	7.54	-0.582936	0.218396	2.1062
105	2011	六安市	0.0553256	146.868	1.60992	0.0492186	0.00563092	0.255414	37.4007	16.48	-0.435668	0.295519	2.1031
105	2012	六安市	0.0567245	396.746	1.12248	0.0506602	0.00553977	0.273459	38.8993	19.53	-2.56416	0.353499	2.1059
105	2013	六安市	0.0585234	734.599	1.31145	0.0490841	0.00559174	0.283109	40.2006	20.52	-0.41888	0.399051	2.1211
105	2014	六安市	0.0614738	805.434	1.95903	0.0385012	0.00572228	0.293486	41.4393	21.16	-4.15537	0.446364	2.1325
105	2015	六安市	0.0641513	521.045	1.83564	0.0378169	0.00600658	0.3555	42.5801	23.44	-10.2056	0.503478	2.1842
105	2016	六安市	0.0658382	642.045	1.50584	0.0315983	0.00695179	0.308741	43.9899	24.24	-140.391	0.582846	2.1905
105	2017	六安市	0.0648964	1001.97	1.69745	0.0912286	0.0062131	0.321355	45.4104	25.09	-1.48888	0.638365	2.2515
106	2003	池州市	0.0381695	102.766	1.7389	0.0880042	0.00425537	0.142114	35.7133	10.11	-0.382264	0.069266	2.0953
106	2004	池州市	0.0384952	177.002	0.886557	0.0595337	0.00489382	0.137625	36.1842	9.13	-0.120345	0.0818533	2.0776
106	2005	池州市	0.0419962	138.993	0.658085	0.071614	0.00478536	0.146941	39.1875	9.77	0.103474	0.103576	2.166
106	2006	池州市	0.0430556	93.5649	0.624627	0.0451566	0.00503469	0.168806	40.4615	12.55	0.0125179	0.139792	2.1807
106	2007	池州市	0.0450315	45.7526	1.58161	0.0319205	0.00488926	0.185218	41.4615	18.03	0.124128	0.185205	2.1961
106	2008	池州市	0.0465884	206.383	1.29704	0.038985	0.00789908	0.222635	42.4685	23.18	0.110419	0.269521	2.1843
106	2009	池州市	0.0482688	212.139	1.11144	0.0547338	0.0119871	0.222931	42	23.91	0.101314	0.342442	2.2417
106	2010	池州市	0.0509904	157.416	1.19603	0.0480479	0.015359	0.226396	44.4975	23.74	0.298611	0.424467	2.2301
106	2011	池州市	0.0528213	283.989	0.886707	0.0446547	0.0169182	0.236544	45.9972	24.65	0.282114	0.545911	2.2022
106	2012	池州市	0.0543629	170.78	0.645782	0.0521215	0.0184039	0.270023	47.4982	24.3	0.0965	0.696232	2.213
106	2013	池州市	0.0557501	1515.79	2.2382	0.0549563	0.0131927	0.155054	48.8223	24.43	-0.19428	0.807165	2.2204
106	2014	池州市	0.0585083	244.848	0.883549	0.048928	0.0130909	0.268429	50.0979	25.09	-2.12569	0.864402	2.2634
106	2015	池州市	0.0604429	73.2467	0.88444	0.0594312	0.0141569	0.270901	51.1072	25.35	0.1267	0.913129	2.2796
106	2016	池州市	0.0623427	491.329	0.409361	0.0697802	0.0149247	0.25296	52.3008	25.65	-0.620062	0.919744	2.3207
106	2017	池州市	0.063435	470.681	0.266502	0.148184	0.00566667	0.230014	53.6673	25.62	-0.34344	0.886477	2.3386
107	2003	宣城市	0.0403816	76.0176	0.818369	0.109794	0.00058218	0.0823423	32.803	8.92	-1.06397	0.060874	2.1602
107	2004	宣城市	0.0408834	47.0979	0.821167	0.054797	0.00047323	0.0933124	34.2313	11.16	-2.85435	0.0805436	2.1421
107	2005	宣城市	0.0418736	53.4767	0.498912	0.0664281	0.00062582	0.105236	36.9147	12.04	-0.644907	0.0967612	2.1887
107	2006	宣城市	0.0435398	52.8478	1.04842	0.0779181	0.00090004	0.132104	38.4202	10.51	-0.167944	0.138689	2.2139
107	2007	宣城市	0.0462366	42.9352	0.7602	0.0865854	0.00109629	0.140529	39.6279	10.91	0.0247808	0.169865	2.2287
107	2008	宣城市	0.0482717	82.6006	0.822657	0.0946576	0.00126468	0.166307	40.8411	12.33	0.220784	0.247349	2.2077
107	2009	宣城市	0.0492423	631.292	0.924795	0.0735362	0.00147388	0.200197	43.2015	19.5	0.297683	0.311909	2.2036
107	2010	宣城市	0.051437	346.448	1.36348	0.089085	0.00179408	0.198364	43.2991	19.72	0.170567	0.374623	2.1911
107	2011	宣城市	0.0532542	454.009	1.02378	0.0957651	0.00216142	0.211766	45.002	22.71	0.3441	0.508876	2.1748
107	2012	宣城市	0.0550341	382.454	0.506641	0.112907	0.00303398	0.235891	46.7019	25.46	-0.10734	0.639056	2.1836
107	2013	宣城市	0.0568989	403.492	1.1544	0.138062	0.00402034	0.00941384	48.0609	26.62	-0.21084	0.732263	2.1901
107	2014	宣城市	0.0596846	382.264	0.644452	0.113144	0.00204646	0.242472	49.3201	27.37	-0.65218	0.795208	2.229
107	2015	宣城市	0.062527	180.543	0.334286	0.118715	0.0023765	0.250352	50.6404	29.54	-0.87127	0.868748	2.263
107	2016	宣城市	0.0645787	291.931	0.321327	0.094634	0.00242929	0.240846	52.1415	30.91	-1.36095	0.909902	2.2841
107	2017	宣城市	0.066843	231.859	0.575182	0.319011	0.00217107	0.230546	53.6917	32.52	-0.7532	0.976166	2.2995
108	2003	福州市	0.0857149	140.273	0.962311	0.686159	0.021483	0.0509099	54.2683	7.9	4.25898	0.113431	2.2809
108	2004	福州市	0.0875043	127.633	0.947947	0.747173	0.0243222	0.0495397	54.7682	8.37	2.19524	0.12588	2.2802
108	2005	福州市	0.0879914	62.1649	0.887829	0.808186	0.0315653	0.0620125	55.0465	11.79	2.10054	0.148903	2.2932
108	2006	福州市	0.0915291	70.9893	1.15294	0.797498	0.0347322	0.0661398	55.5007	8.16	4.21717	0.176738	2.3152
108	2007	福州市	0.0955783	77.9053	1.02638	0.717835	0.0369876	0.0724671	55.8994	8.03	3.52225	0.227022	2.3282
108	2008	福州市	0.099277	61.1491	0.316855	0.617863	0.0393555	0.0780134	57.5007	10.08	-1.32742	0.280203	2.3197
108	2009	福州市	0.104953	144.377	0.803744	0.46822	0.0416482	0.0787592	58.5007	10.42	-1.78211	0.321502	2.3886
108	2010	福州市	0.110567	1036.05	1.47701	0.532862	0.0436105	0.0840172	61.9501	11.34	-1.26984	0.406286	2.37
108	2011	福州市	0.116113	824.972	1.19053	0.598887	0.045069	0.0972332	63.3	11.32	-1.15048	0.559439	2.368
108	2012	福州市	0.121508	386.64	0.788735	0.464664	0.0466025	0.0973689	64.7497	11.4	0.57492	0.626782	2.3712
108	2013	福州市	0.128495	123.275	1.0916	0.420863	0.0485649	0.176876	65.9005	11.26	-8.90867	0.814401	2.372
108	2014	福州市	0.131053	238.437	0.560514	0.414559	0.0475395	0.111199	66.9004	11.06	10.8785	0.851694	2.384
108	2015	福州市	0.136589	73.1797	0.873826	0.368361	0.0473148	0.129214	67.7	11.7	-3.76143	1.07013	2.4092
108	2016	福州市	0.139847	458.704	0.901194	0.343942	0.0462121	0.13391	68.5007	12.95	1.38833	1.20805	2.4232
108	2017	福州市	0.148743	116.106	0.995503	0.540537	0.00884141	0.132158	69.5	12.99	1.99479	1.35477	2.4586
109	2003	厦门市	0.145414	145.684	0.454447	2.19199	0.0337288	0.114322	75.2212	13.79	3.96044	0.612655	2.3663
109	2004	厦门市	0.153286	35.9936	0.941991	2.25692	0.0416229	0.111514	66.562	13.79	4.20055	0.67105	2.3616
109	2005	厦门市	0.168309	119.363	0.791685	2.32185	0.0421544	0.120825	80.1022	16.18	5.64717	0.793761	2.4097
109	2006	厦门市	0.181624	87.8179	1.46722	2.2379	0.0498734	0.128491	81	9.54	6.0323	0.935778	2.4293
109	2007	厦门市	0.195836	106.694	1.45343	2.17941	0.0631099	0.143139	81.1934	11.75	5.53205	1.18785	2.4424
109	2008	厦门市	0.214059	4.14523	0.306674	2.02017	0.0627161	0.152619	81.2048	12.31	4.75258	1.37093	2.448
109	2009	厦门市	0.225729	576.61	1.25653	1.70289	0.0742661	0.154298	81.5992	12.41	1.9007	1.51442	2.5038
109	2010	厦门市	0.234974	828.217	1.13777	1.87405	0.0712891	0.149	87.5979	10.81	2.46129	1.70329	2.4803
109	2011	厦门市	0.246781	1365.01	0.380365	1.78447	0.0732445	0.156881	88.5014	12.65	3.75645	2.14987	2.4698
109	2012	厦门市	0.259418	1296.26	0.412932	1.66932	0.0754133	0.167018	88.5995	13.85	3.5617	2.46464	2.4943
109	2013	厦门市	0.28345	1645.09	0.469781	1.72538	0.0775132	0.397725	88.6997	12.62	3.76192	2.71387	2.5074
109	2014	厦门市	0.282301	851.129	0.417788	1.56665	0.0778496	0.167478	88.8005	12.29	4.37616	2.69544	2.5395
109	2015	厦门市	0.279401	4448.54	0.516023	1.49513	0.0681942	0.187872	88.899	12.49	5.09156	3.08392	2.5502
109	2016	厦门市	0.292792	2672.63	0.658508	1.35398	0.0646823	0.200472	89	11.78	6.44204	3.43275	2.5796
109	2017	厦门市	0.311701	2260.02	0.7102	1.33143	0.0187978	0.183191	89.0998	15.69	6.05957	3.45064	2.5728
110	2003	莆田市	0.0685028	308.119	0.174797	0.249782	0.00233634	0.0589522	52.2882	12.5	-1.56341	0.0513186	2.1976
110	2004	莆田市	0.0689056	416.453	0.524823	0.379408	0.00305651	0.0565997	50.5125	13.49	-1.06974	0.0574947	2.1982
110	2005	莆田市	0.067924	166.624	0.453559	0.358756	0.00448443	0.0543193	48.911	13.8	-1.0565	0.0641383	2.1809
110	2006	莆田市	0.0707056	240.235	0.341957	0.321622	0.00494804	0.0607533	47.5	11.53	-0.180941	0.0838518	2.179
110	2007	莆田市	0.0728021	703.529	1.52077	0.319331	0.00553375	0.0635846	46.0989	11.49	0.306252	0.104869	2.1959
110	2008	莆田市	0.0739668	879.105	0.463711	0.264266	0.00435921	0.0746397	46.2993	12.96	0.754986	0.143783	2.1884
110	2009	莆田市	0.0762257	418.345	0.440735	0.231837	0.00517349	0.0905237	47.1993	14.84	0.202566	0.195832	2.236
110	2010	莆田市	0.0800476	819.943	1.11012	0.272412	0.00515269	0.0932819	50.8008	14.85	0.41429	0.245163	2.2323
110	2011	莆田市	0.0853774	347.498	1.11496	0.285662	0.00513201	0.0908134	50.8961	14.85	0.242264	0.292221	2.2281
110	2012	莆田市	0.088281	725.015	0.726071	0.232049	0.00528363	0.0979308	51.8149	14.64	0.02475	0.357698	2.2395
110	2013	莆田市	0.0895734	23.8301	1.06478	0.220073	0.00548235	0.0975645	53.6042	14.82	0.35566	0.431358	2.2662
110	2014	莆田市	0.0951869	455.476	0.569255	0.214372	0.00605041	0.105127	55.2982	14.88	0.316	0.462803	2.2766
110	2015	莆田市	0.102118	1282.18	0.552246	0.180401	0.00618776	0.114066	56.5854	13.72	-1.36878	0.548418	2.2873
110	2016	莆田市	0.104346	1820.98	0.636927	0.165184	0.00600143	0.113474	58.0969	19.41	0.362659	0.591176	2.3003
110	2017	莆田市	0.107066	606.113	0.749314	0.219655	0.00517944	0.111534	59.5862	17.61	0.2855	0.64256	2.312
111	2003	三明市	0.0480786	130.012	0.322144	0.163096	0.00197153	0.066951	43.6641	10.66	-1.42895	0.0802137	2.0971
111	2004	三明市	0.0441965	69.8798	0.430776	0.0707103	0.00331641	0.0661712	43.1559	10.7	-1.42499	0.0928193	2.0948
111	2005	三明市	0.0443313	74.0615	0.333425	0.111786	0.00499683	0.0716061	42.6515	10.96	-1.57305	0.104912	2.1189
111	2006	三明市	0.0445977	76.481	1.10602	0.106311	0.00523377	0.0745852	42.3106	5.58	-1.34546	0.125931	2.1211
111	2007	三明市	0.0447687	91.9792	0.618404	0.121402	0.00576364	0.0837501	42.2901	12.81	-1.22196	0.169578	2.1316
111	2008	三明市	0.0457743	158.462	0.462956	0.0827948	0.00580714	0.0794965	43.308	12.83	-0.657075	0.196254	2.106
111	2009	三明市	0.0496792	103.435	1.0698	0.0752128	0.00574448	0.0939046	44.3939	15.06	-0.057137	0.277232	2.1778
111	2010	三明市	0.0529405	166.356	0.768333	0.0888496	0.00634034	0.099487	51.0985	14.46	0.363491	0.3557	2.1625
111	2011	三明市	0.0564923	384.006	1.30117	0.0946146	0.00845391	0.0997265	51.502	14.3	-0.311828	0.442026	2.1735
111	2012	三明市	0.0585795	252.524	0.686724	0.150232	0.00829212	0.114404	52.1006	14.34	-0.78572	0.558789	2.1755
111	2013	三明市	0.0590369	878.491	1.08623	0.0699193	0.00865853	0.0359065	53.5857	15.18	-0.52592	0.672747	2.165
111	2014	三明市	0.0621867	208.541	0.483894	0.0774125	0.00856268	0.122671	55.0996	15.79	-0.9055	0.700267	2.1731
111	2015	三明市	0.0618597	384.257	0.259246	0.0767384	0.00867732	0.140494	56.2846	16.07	-3.2596	0.84708	2.1949
111	2016	三明市	0.0637377	179.711	0.243908	0.0773409	0.00858815	0.136393	57.4902	14.7	-0.904478	0.884328	2.2028
111	2017	三明市	0.065634	242.764	0.449474	0.340284	0.0032316	0.136216	58.9883	14.74	-1.009	1.0103	2.2227
112	2003	泉州市	0.0693412	157.725	0.605217	0.28389	0.00657089	0.0439965	45.6182	6.08	0.53588	0.0916362	2.3458
112	2004	泉州市	0.0709708	41.3582	0.43779	0.190395	0.00823819	0.0447481	46.4099	9.2	-0.805503	0.107819	2.345
112	2005	泉州市	0.0724564	56.3938	0.258799	0.228796	0.0106163	0.052936	47.2442	9.72	-1.19255	0.128943	2.3019
112	2006	泉州市	0.0739386	67.4702	0.858465	0.230233	0.0118935	0.0551253	48	8.19	-0.438062	0.156295	2.311
112	2007	泉州市	0.076057	80.4783	1.03034	0.228101	0.0131519	0.058652	48.8003	9.59	-0.085472	0.198644	2.3155
112	2008	泉州市	0.0810191	273.328	0.170114	0.218289	0.0145964	0.0596438	56.606	10.69	-0.450653	0.23808	2.3175
112	2009	泉州市	0.0863983	94.1012	0.300231	0.182028	0.0156588	0.0608906	57.4963	11.32	-0.62107	0.274515	2.3445
112	2010	泉州市	0.0915316	130.268	0.698728	0.213734	0.0165959	0.0644156	58.4005	11.64	-2.39531	0.335109	2.3242
112	2011	泉州市	0.0971555	144.351	0.813789	0.258051	0.0171314	0.0695383	59.2996	13.36	-0.635417	0.430732	2.3056
112	2012	泉州市	0.101562	272.323	0.598996	0.335054	0.0169647	0.0754132	60.4005	19.16	-1.4023	0.514195	2.31
112	2013	泉州市	0.108589	294.533	0.564904	0.345677	0.0168724	0.188822	61.6005	15.45	-0.37528	0.600156	2.316
112	2014	泉州市	0.109539	495.669	0.546696	0.330531	0.0170566	0.083149	62.9005	15.65	-0.1037	0.665628	2.3202
112	2015	泉州市	0.114565	339.491	0.333475	0.273909	0.0171746	0.0879626	63.6005	15.06	-2.46615	0.747303	2.3423
112	2016	泉州市	0.118485	551.652	0.265922	0.232501	0.0172601	0.08992	64.5	14.58	-2.55708	0.818719	2.3556
112	2017	泉州市	0.116509	303.932	0.416153	0.88916	0.00355175	0.0845003	65.7006	26.75	1.9041	0.85958	2.3648
113	2003	漳州市	0.054184	109.035	0.798756	0.381842	0.00243385	0.0437523	39.1616	11.12	-1.41364	0.0581588	2.1865
113	2004	漳州市	0.0554921	45.6868	0.840341	0.382382	0.00522476	0.0443574	39.3654	11.23	-0.219853	0.0683149	2.1798
113	2005	漳州市	0.0534164	97.7495	0.499382	0.482467	0.00724249	0.0569582	39.734	11.88	-0.944273	0.0782736	2.1013
113	2006	漳州市	0.0501738	70.9272	0.917161	0.474088	0.00845842	0.0691438	40.0996	15.7	-0.809567	0.107963	2.1066
113	2007	漳州市	0.0516672	120.838	1.07372	0.413448	0.00971065	0.0798979	40.399	14.75	0.534816	0.147479	2.1321
113	2008	漳州市	0.0537159	163.341	0.426197	0.368648	0.0110557	0.0920721	44.1698	15.9	0.935716	0.196922	2.1287
113	2009	漳州市	0.0563166	214.998	0.341389	0.278267	0.0120321	0.102487	45.4167	17.82	0.613605	0.255909	2.1874
113	2010	漳州市	0.0588371	151.708	0.933269	0.350098	0.0125938	0.10311	46.7006	17.93	0.75451	0.309682	2.1881
113	2011	漳州市	0.0614173	354.912	0.63116	0.354795	0.0125716	0.103173	47.9008	18.42	0.077112	0.380697	2.1953
113	2012	漳州市	0.0659344	321.438	0.554929	0.30755	0.0129436	0.109907	52	18.58	-0.58152	0.459627	2.2028
113	2013	漳州市	0.0697571	315.476	0.996738	0.269744	0.0135048	0.237154	53	18.89	0.10025	0.535751	2.2026
113	2014	漳州市	0.0729972	278.292	0.759889	0.277547	0.0139777	0.109523	53.8004	23.2	-0.07885	0.551878	2.2225
113	2015	漳州市	0.0754886	356.744	0.336216	0.210071	0.0142437	0.128575	54.8	22.29	-1.24901	0.708684	2.2465
113	2016	漳州市	0.079176	192.803	0.664226	0.186822	0.0140648	0.118114	56.2	25.08	-0.320854	0.726666	2.2665
113	2017	漳州市	0.0807352	868.188	1.53763	0.776381	0.00220584	0.120441	57.7059	25.14	-0.46684	0.835001	2.2825
114	2003	南平市	0.0430059	200.291	0.486514	0.0988654	0.00354321	0.069382	46.9301	7.29	-1.74433	0.064407	2.1529
114	2004	南平市	0.0427047	129.124	0.459938	0.0788531	0.00227982	0.0675172	46.5645	7.68	-1.90813	0.0713511	2.1352
114	2005	南平市	0.0424971	88.1534	0.586464	0.0895539	0.00430754	0.0713215	46.2014	8.25	-1.52262	0.0813584	2.119
114	2006	南平市	0.0445662	97.9382	0.772878	0.105573	0.00369542	0.0799367	46	8.27	-1.31315	0.102958	2.1305
114	2007	南平市	0.04592	85.0702	0.875562	0.101973	0.00402409	0.0898851	46.1007	9.33	-0.588458	0.136906	2.1417
114	2008	南平市	0.0461607	613.071	0.390387	0.0946415	0.00488268	0.0996488	46.301	9.63	-0.221778	0.180826	2.1295
114	2009	南平市	0.0482968	158.35	0.382998	0.0909601	0.00659336	0.112988	48.5	11.69	-0.313243	0.226505	2.1535
114	2010	南平市	0.0470356	354.158	1.24119	0.100608	0.00687257	0.119426	50.7012	11.46	-0.085553	0.277222	2.1439
114	2011	南平市	0.0485438	227.919	0.957954	0.106361	0.00732036	0.130067	51.1019	11.55	-1.31614	0.371155	2.1023
114	2012	南平市	0.0509756	121.891	0.707702	0.121267	0.00735393	0.131526	51.6008	11.31	-1.00432	0.417649	2.1014
114	2013	南平市	0.0518718	269.578	0.784193	0.0935178	0.00747848	0.12036	52.5992	12.01	-0.88205	0.563671	2.1001
114	2014	南平市	0.0553508	431.916	0.547736	0.0795291	0.00741353	0.154464	53.4008	12.03	-0.9396	0.596447	2.1183
114	2015	南平市	0.0590671	883.04	0.196083	0.0573523	0.0076521	0.179147	54	11	-1.9734	0.750237	2.1366
114	2016	南平市	0.0599732	1986.34	0.25306	0.0573992	0.0078623	0.171376	54.8008	12.19	-1.50204	0.77826	2.1364
114	2017	南平市	0.0606392	391.567	0.479346	0.185283	0.00445423	0.174432	55.7985	12.76	-1.50245	0.889165	2.1651
115	2003	龙岩市	0.042561	45.1241	0.524556	0.110045	0.0025286	0.0832551	36.9036	8.34	-1.47385	0.0854841	2.143
115	2004	龙岩市	0.043346	62.3588	0.301522	0.0532501	0.00333333	0.0782302	39.1026	10.33	-1.40011	0.0951983	2.1257
115	2005	龙岩市	0.0433911	67.1949	0.540805	0.0375448	0.00400516	0.082074	39.3029	10.43	-1.73126	0.110344	2.1282
115	2006	龙岩市	0.0444381	96.1608	0.678394	0.0348716	0.00438717	0.0904429	39.5018	11.01	-1.1744	0.141555	2.1371
115	2007	龙岩市	0.0456484	64.7941	0.841529	0.037248	0.00460201	0.0995282	39.6993	11.85	-0.594283	0.190465	2.1453
115	2008	龙岩市	0.0483445	102.545	0.277971	0.0556776	0.00463508	0.101395	42.5307	12.29	-0.066108	0.234203	2.1433
115	2009	龙岩市	0.0516905	313.986	0.561106	0.0564231	0.00457951	0.107945	43.7482	12.88	0.080812	0.303533	2.2193
115	2010	龙岩市	0.0546598	166.321	0.595497	0.103355	0.00448516	0.111828	45.001	13.24	19.1836	0.352483	2.2073
115	2011	龙岩市	0.0580284	245.856	0.897487	0.124863	0.00489427	0.11088	47.5	13.46	-19.27	0.466723	2.1881
115	2012	龙岩市	0.0616445	133.02	0.977102	0.160663	0.00522741	0.11998	49.4008	14.27	-0.26247	0.554014	2.1938
115	2013	龙岩市	0.0627771	192.725	1.26064	0.134568	0.00548182	0.160989	50.8992	14.16	-0.13113	0.659022	2.2217
115	2014	龙岩市	0.0664636	611.707	0.230829	0.150158	0.0055832	0.126495	51.5985	14.33	-0.61394	0.667778	2.2279
115	2015	龙岩市	0.0701048	1068.53	0.372205	0.132799	0.00576831	0.148388	52.6015	14.14	-1.30386	0.833814	2.243
115	2016	龙岩市	0.0720064	2598.47	0.281894	0.13034	0.0057465	0.144683	53.7985	17.11	-0.775587	0.873476	2.2541
115	2017	龙岩市	0.0757719	518.895	0.833004	0.249483	0.00679462	0.138324	55.7008	18.4	-1.97524	0.948781	2.2711
116	2003	宁德市	0.038953	427.642	0.646027	0.164306	0.00088733	0.0769633	37.099	11.03	-1.98494	0.0637488	2.136
116	2004	宁德市	0.039607	106.859	0.50739	0.0718541	0.00102497	0.0744562	37.5279	10.27	-1.91106	0.070423	2.1363
116	2005	宁德市	0.0407094	182.901	0.712347	0.0800003	0.00107207	0.0752621	38.2	10.13	-1.70638	0.0790753	2.1652
116	2006	宁德市	0.0420825	96.6812	0.663491	0.0908414	0.00122737	0.0856513	39	11.32	-0.849666	0.100244	2.1772
116	2007	宁德市	0.0449959	143.194	0.811435	0.102613	0.00131915	0.0940373	39.1016	10.73	-1.25598	0.130184	2.2138
116	2008	宁德市	0.0460333	1792.88	0.411735	0.113086	0.00195117	0.100986	39.901	10.68	-0.0758128	0.163574	2.1991
116	2009	宁德市	0.0479371	71.599	1.14634	0.0868118	0.00223456	0.113237	40.5987	12.22	-0.775252	0.206379	2.2283
116	2010	宁德市	0.0506275	582.053	1.36311	0.111026	0.00238029	0.117261	47.8987	12.3	2.18706	0.255208	2.2007
116	2011	宁德市	0.0524444	546.948	1.01208	0.114366	0.00247294	0.122641	49.2014	12.28	-0.150551	0.3355	2.1689
116	2012	宁德市	0.053888	2009.98	0.820135	0.143505	0.002565	0.131926	50.5986	12.47	-0.59	0.415367	2.148
116	2013	宁德市	0.0544633	654.306	1.13502	0.162801	0.00264343	0.0129662	51.7993	13.27	-0.50834	0.53557	2.1322
116	2014	宁德市	0.0586865	3708.76	0.572266	0.179261	0.00280182	0.145269	52.9018	16.07	-0.79824	0.567584	2.141
116	2015	宁德市	0.0601589	113.594	0.413614	0.177829	0.00295311	0.166743	53.5993	16.36	-7.11546	0.710783	2.1487
116	2016	宁德市	0.0614616	2748.32	0.303716	0.157636	0.00296932	0.16445	54.4014	17.65	-0.573192	0.758297	2.1506
116	2017	宁德市	0.0575218	880.431	0.601292	0.783052	0.00177692	0.165609	36.3	17.82	-1.42944	0.846383	2.1748
117	2003	南昌市	0.1059	101.436	0.57063	0.160823	0.0409118	0.0617605	47.3671	7.67	5.27909	0.0878275	2.3295
117	2004	南昌市	0.109997	108.82	0.842882	0.17827	0.0629055	0.0677386	51.0493	7.46	6.83756	0.113262	2.3214
117	2005	南昌市	0.104273	67.7501	0.983842	0.141709	0.0830686	0.0752107	54.2991	7.78	8.25149	0.159501	2.3279
117	2006	南昌市	0.110404	66.5668	0.78974	0.167632	0.10447	0.0788666	57.7001	7.76	3.32079	0.192929	2.3269
117	2007	南昌市	0.107497	116.145	0.574022	0.174781	0.0979233	0.0840782	59.6996	8	1.92481	0.237853	2.3325
117	2008	南昌市	0.114655	211.446	0.398137	0.14226	0.0905278	0.0889513	61.3993	7.99	-1.96476	0.298479	2.3238
117	2009	南昌市	0.120849	179.686	0.657839	0.129356	0.0974986	0.0988851	66.1146	8.41	-1.061	0.365354	2.325
117	2010	南昌市	0.12614	74.8187	1.02247	0.163278	0.097609	0.105463	65.7101	8.5	-2.13711	0.461981	2.3577
117	2011	南昌市	0.131931	159.791	1.05238	0.189377	0.0968121	0.111125	67.2391	8.9	-1.92092	0.591683	2.3123
117	2012	南昌市	0.140346	107.205	0.668634	0.174342	0.100264	0.11531	68.7797	10.58	-0.7865	0.681217	2.3375
117	2013	南昌市	0.145934	195.12	1.20054	0.0321168	0.10197	0.616462	69.8295	10.37	-2.26952	0.822133	2.3511
117	2014	南昌市	0.150214	160.614	0.881256	0.204751	0.107081	0.128997	70.8599	11.09	-3.67321	0.913958	2.3613
117	2015	南昌市	0.1605	310.18	0.461151	0.178505	0.112873	0.135794	71.5608	12.75	-2.53324	1.04381	2.3694
117	2016	南昌市	0.159967	477.116	0.692731	0.143477	0.116983	0.133928	72.2903	12.07	-2.79195	1.11521	2.3868
117	2017	南昌市	0.164789	97.2946	1.19639	0.183534	0.0158671	0.135509	73.3211	12.4	0.13289	1.24404	2.3903
118	2003	景德镇市	0.0546542	191.312	1.64263	0.0018924	0.00733783	0.0869992	47.7979	6.45	-3.77437	0.0825354	2.283
118	2004	景德镇市	0.0572416	456.753	1.15648	0.0498842	0.00959222	0.0872679	48.6014	8.07	0.62387	0.095703	2.2909
118	2005	景德镇市	0.0596318	223.487	0.807164	0.0978761	0.0126429	0.0948739	49.6021	7.94	-0.263444	0.121469	2.2733
118	2006	景德镇市	0.0631556	68.1869	0.970817	0.0789995	0.0154993	0.0961402	50.6001	7.81	0.792586	0.140672	2.2737
118	2007	景德镇市	0.0636014	89.3979	1.01172	0.0731995	0.0247234	0.108596	52.9009	8.03	0.252628	0.182072	2.2526
118	2008	景德镇市	0.0671559	95.7857	0.690612	0.0626767	0.016251	0.124337	54.4982	14.81	-0.0381266	0.253008	2.2264
118	2009	景德镇市	0.070202	107.982	0.556303	0.105405	0.0165947	0.159134	55.3025	14.77	-0.30117	0.361567	2.2329
118	2010	景德镇市	0.0712837	334.563	0.622823	0.118688	0.016691	0.168732	56.3087	16.06	-0.0609206	0.477262	2.2272
118	2011	景德镇市	0.0741273	474.434	0.344377	0.14537	0.0152928	0.174851	57.9592	16.46	-0.501604	0.599878	2.2116
118	2012	景德镇市	0.075718	699.849	0.374731	0.128209	0.0143281	0.193155	59.8509	16.1	1.01364	0.727954	2.2491
118	2013	景德镇市	0.0780472	1370.65	0.530844	0.102054	0.0139308	0.170218	61.0497	16.33	-1.50022	0.817138	2.2634
118	2014	景德镇市	0.0794613	1527.82	0.327991	0.065238	0.0155924	0.20261	62.2776	16.21	0.38579	0.891354	2.2694
118	2015	景德镇市	0.0811499	1650.17	0.380301	0.0646997	0.0175853	0.224027	63.5294	16.14	-2.48455	1.03738	2.285
118	2016	景德镇市	0.0840589	817.919	0.125689	0.0526546	0.0190592	0.206872	64.7894	28.2	1.08955	1.02842	2.2973
118	2017	景德镇市	0.087181	1275.62	0.83937	0.145167	0.00266036	0.244157	65.9499	24.31	-1.35031	1.13683	2.3788
119	2003	萍乡市	0.0610855	64.122	0.495477	0.0850566	0.00396253	0.101145	45.6007	11.08	-2.11671	0.0812985	2.1862
119	2004	萍乡市	0.0635408	84.3177	0.914535	0.00690229	0.00250819	0.115093	46.0003	11.31	1.17783	0.110205	2.181
119	2005	萍乡市	0.0660397	71.2332	0.273834	0.0187811	0.00339845	0.100527	48.1004	11.48	-1.18515	0.127623	2.1974
119	2006	萍乡市	0.0686369	67.2016	0.343897	0.0478258	0.0039567	0.100642	49.0003	11.75	0.778195	0.146837	2.2058
119	2007	萍乡市	0.0647254	61.0423	0.355186	0.059108	0.00460655	0.111126	51.1993	10.03	0.973121	0.190341	2.2073
119	2008	萍乡市	0.0663137	59.0033	0.398569	0.0451013	0.00496474	0.131191	53.1018	10.28	-0.423674	0.27375	2.2033
119	2009	萍乡市	0.0673122	58.669	0.449434	0.041412	0.00502488	0.165214	55.7183	10.25	-0.201694	0.372521	2.2088
119	2010	萍乡市	0.0699405	61.7197	0.253478	0.0589832	0.00477006	0.166606	59.1696	16.01	0.0440279	0.46095	2.2043
119	2011	萍乡市	0.0728549	605.363	0.553665	0.072568	0.00392591	0.165174	60.7711	16.82	0.836943	0.571256	2.1926
119	2012	萍乡市	0.07654	80.4439	0.235299	0.0956701	0.00584927	0.183259	62.3106	16.27	0.80596	0.698233	2.2472
119	2013	萍乡市	0.0794308	205.448	0.814876	0.106513	0.00535279	0.0933989	63.4494	15.41	-0.08908	0.772727	2.2656
119	2014	萍乡市	0.0811902	250.947	0.342837	0.10596	0.00567709	0.180991	64.6085	15.85	-0.37552	0.78985	2.2752
119	2015	萍乡市	0.0823624	288.948	0.577399	0.0860929	0.00569729	0.203643	65.8777	16.13	-1.39407	0.936783	2.2954
119	2016	萍乡市	0.0848303	999.398	0.401237	0.0930803	0.005816	0.200365	67.0306	15.81	0.0197282	1.0001	2.3358
119	2017	萍乡市	0.0864072	1681.88	0.56603	0.169654	0.0079995	0.231451	68.2078	16.14	-0.684	1.12469	2.3896
120	2003	九江市	0.0508057	190.724	0.356291	0.128584	0.00923274	0.101247	34.6005	6.44	-0.570455	0.06751	2.1832
120	2004	九江市	0.0520246	91.0391	0.748767	0.0426899	0.0120776	0.107439	36.2002	6.74	1.23879	0.082462	2.1829
120	2005	九江市	0.0666092	30.2705	0.697963	0.0369641	0.0168331	0.121492	37.5992	7.29	-4.52786	0.111776	2.1631
120	2006	九江市	0.0579767	47.1388	0.702201	0.0373079	0.0178103	0.114575	39.8998	7.79	1.64483	0.122707	2.1719
120	2007	九江市	0.053548	61.3875	0.651451	0.0466446	0.0172468	0.13135	41.6503	12.87	1.34195	0.162295	2.1937
120	2008	九江市	0.0547492	68.2612	0.763733	0.0475075	0.0159766	0.149044	43.0503	14.07	-0.420374	0.215446	2.2111
120	2009	九江市	0.0574224	79.1564	0.748314	0.0583027	0.0166179	0.161934	42.3635	15.36	1.30005	0.274171	2.2482
120	2010	九江市	0.0615805	656.618	1.25821	0.119052	0.0164757	0.161346	42.5203	21.1	1.92551	0.334438	2.2483
120	2011	九江市	0.0637321	147.25	1.22604	0.194644	0.0169252	0.179256	44.3803	21.5	-1.78367	0.448288	2.2427
120	2012	九江市	0.0660224	465.919	0.829286	0.200963	0.0153549	0.209851	46.2697	22.05	-0.43168	0.585942	2.2638
120	2013	九江市	0.0686599	363.543	1.25529	0.183314	0.0156654	0.400204	47.6991	22.92	-7.21352	0.665617	2.2768
120	2014	九江市	0.0713701	676.096	0.751756	0.199231	0.0162097	0.21547	49.1003	23.22	-5.11119	0.747473	2.293
120	2015	九江市	0.0734919	471.541	0.95384	0.196246	0.0171865	0.23276	50.5595	23.22	-2.10792	0.857291	2.3188
120	2016	九江市	0.0758821	2884.42	0.301779	0.165934	0.017775	0.222058	52.1805	22.67	-2.1795	0.895122	2.3349
120	2017	九江市	0.0763269	512.305	0.627784	0.343442	0.00223577	0.219742	53.7705	22.01	-1.9916	1.00964	2.3379
121	2003	新余市	0.0609084	60.2447	0.330392	0.228239	0.00407133	0.0995417	45.4034	12.54	-1.1805	0.0993141	2.2054
121	2004	新余市	0.062634	16.0886	1.07288	0.0888891	0.00548668	0.0959702	46.5711	12.48	-0.0652275	0.116549	2.1795
121	2005	新余市	0.0647681	38.8742	1.83275	0.0771432	0.00712699	0.0999327	47.9971	12.59	-0.0569464	0.160043	2.1939
121	2006	新余市	0.0694919	85.3827	1.05873	0.200996	0.00971711	0.103094	49.5041	14.39	0.338109	0.196513	2.1951
121	2007	新余市	0.0675198	126.233	0.532216	0.354703	0.00997453	0.116279	51.8476	16.09	0.174263	0.286762	2.1938
121	2008	新余市	0.0721865	96.8427	0.588392	0.721773	0.017711	0.110882	54.5294	17.78	8.2411	0.362095	2.2028
121	2009	新余市	0.0776049	75.1447	0.61938	0.335831	0.00955621	0.12126	56.3799	20.27	0.306128	0.471158	2.2777
121	2010	新余市	0.0826875	147.089	0.225756	0.386968	0.0110355	0.123079	61.5918	21.36	-8.09532	0.658334	2.241
121	2011	新余市	0.0914189	59.043	0.535964	0.291945	0.0233811	0.131787	63.5833	22.62	0.056487	0.86005	2.2169
121	2012	新余市	0.0963347	40.229	0.144155	0.186716	0.0247743	0.151893	65.5864	23.65	-0.094	1.04664	2.2519
121	2013	新余市	0.0976043	633.889	0.423603	0.151703	0.0239885	0.22957	66.433	23.58	-0.19295	1.04576	2.3026
121	2014	新余市	0.0998548	769.825	0.61774	0.139605	0.0265699	0.14633	67.4276	24.23	-0.5851	1.07715	2.3014
121	2015	新余市	0.10211	37.5016	0.156124	0.119281	0.0311723	0.160697	68.4495	24.14	-0.138753	1.23176	2.3242
121	2016	新余市	0.105312	81.2171	0.178605	0.119312	0.0320702	0.147609	68.8592	23.96	-0.75273	1.23348	2.3563
121	2017	新余市	0.106988	675.54	0.177369	0.241546	0.0108705	0.164734	70.0093	24.12	-2.94984	1.31303	2.3765
122	2003	鹰潭市	0.0440806	98.8753	1.17216	0.54628	0.00188233	0.108123	38.7979	7.69	3.12518	0.078385	2.2137
122	2004	鹰潭市	0.0446334	100.155	0.24225	0.480755	0.00241441	0.106356	40.2975	8.72	0.575182	0.0918623	2.1833
122	2005	鹰潭市	0.047631	103.007	0.448246	0.470881	0.00272425	0.104349	41.8022	8.59	-1.58708	0.115969	2.2228
122	2006	鹰潭市	0.0479796	89.2859	0.456994	0.696607	0.00242585	0.11396	42.8664	10.84	0.79187	0.144489	2.2149
122	2007	鹰潭市	0.051924	73.2169	0.38294	0.761913	0.0037946	0.110153	44.1643	10.76	0.217347	0.211105	2.1543
122	2008	鹰潭市	0.0524838	107.893	0.283711	0.593775	0.00374903	0.124708	45.196	11.16	-0.483626	0.275626	2.1454
122	2009	鹰潭市	0.053062	147.716	0.246628	0.570044	0.00358204	0.158919	46.2166	11.3	2.18431	0.3406	2.1694
122	2010	鹰潭市	0.0558984	107.836	0.719387	0.778847	0.00347441	0.166606	47.3998	18.78	0.586673	0.471293	2.182
122	2011	鹰潭市	0.0591667	68.7134	0.676552	0.661142	0.00392951	0.159309	49.4356	17.91	-2.1999	0.558361	2.1757
122	2012	鹰潭市	0.0627727	34.0338	0.547639	0.566086	0.00415161	0.182444	51.2523	13.76	0.1334	0.709435	2.1937
122	2013	鹰潭市	0.0654143	49.2089	0.570412	0.4947	0.00406816	0.0600306	52.7265	13.81	0.0056	0.805533	2.2132
122	2014	鹰潭市	0.0681955	40.257	0.408511	0.420699	0.00475808	0.18942	54.2262	13.16	-0.60575	0.906021	2.2233
122	2015	鹰潭市	0.0705151	31.8842	0.17742	0.351812	0.00635078	0.199825	55.7791	13.91	-0.736416	1.00378	2.2518
122	2016	鹰潭市	0.0732339	23.718	0.0690275	0.335874	0.00672422	0.184125	57.483	17.65	-0.356981	1.00025	2.2664
122	2017	鹰潭市	0.0800304	15.8598	0.104969	1.25237	0.00475469	0.170488	59.0835	16.6	0.06144	1.00276	2.3031
123	2003	赣州市	0.0398683	139.329	0.382661	0.133458	0.00432062	0.137773	26.8995	9.65	23.3145	0.0571944	2.09
123	2004	赣州市	0.0406073	36.2767	0.334122	0.0908855	0.00506072	0.141955	28.4999	11.7	3.96026	0.0668125	2.0934
123	2005	赣州市	0.0426698	38.685	0.362062	0.0830521	0.00658575	0.13643	31.0998	11.2	-9.21141	0.0806797	2.1195
123	2006	赣州市	0.0442084	47.4776	0.44455	0.0946427	0.00735946	0.148679	33.0995	10.69	4.28844	0.10061	2.1458
123	2007	赣州市	0.0467213	54.1007	0.454789	0.0992252	0.00846484	0.158397	35.1997	11.78	3.27415	0.126778	2.154
123	2008	赣州市	0.0491886	118.578	0.497066	0.1064	0.00835053	0.188217	37.3001	9.28	-0.272086	0.176762	2.1551
123	2009	赣州市	0.0490413	187.375	0.549797	0.0880174	0.0085904	0.2215	37.2108	9.64	-0.227235	0.232276	2.1616
123	2010	赣州市	0.0515253	136.609	1.28704	0.0985432	0.00863216	0.214058	37.5305	10.15	0.314441	0.264188	2.178
123	2011	赣州市	0.0558734	115.443	0.781657	0.141311	0.00907296	0.233414	39.34	9.58	0.777849	0.339584	2.1792
123	2012	赣州市	0.0590791	650.377	0.998149	0.137654	0.00922402	0.267924	41.16	10.11	-0.04836	0.436128	2.2035
123	2013	赣州市	0.0632496	210.007	1.0033	0.122229	0.00913301	0.427804	42.5602	10.97	-3.94554	0.517835	2.2238
123	2014	赣州市	0.0711797	179.022	0.569305	0.130059	0.00916307	0.290886	43.9894	11.64	-2.43355	0.562015	2.2359
123	2015	赣州市	0.0738796	365.984	0.288295	0.131123	0.00952469	0.311553	45.5102	13.3	-4.34292	0.640169	2.2596
123	2016	赣州市	0.0793729	237.851	0.546452	0.123758	0.0141273	0.306648	47.1294	14.87	-1.2248	0.697046	2.2806
123	2017	赣州市	0.0849059	743.358	1.06364	0.417064	0.00454312	0.310403	48.7204	15.89	-2.826	0.797058	2.3038
124	2003	吉安市	0.033674	23.3082	0.747658	0.222297	0.00221093	0.149281	27.9126	4.2	-1.67321	0.0667085	2.02
124	2004	吉安市	0.0344092	61.6037	0.905015	0.0193543	0.00259852	0.153092	29.8007	4.64	-1.3124	0.0796743	1.9979
124	2005	吉安市	0.0373462	51.0379	0.596795	0.0282959	0.00328987	0.159727	31.8997	6.17	-6.78049	0.104183	2.0887
124	2006	吉安市	0.0393203	59.3063	0.522371	0.0247643	0.00353135	0.166638	33.2992	8.93	-0.763228	0.124456	2.1149
124	2007	吉安市	0.0391059	65.0202	0.425976	0.0336726	0.00393813	0.182718	34.4	9.3	2.41731	0.154641	2.0945
124	2008	吉安市	0.0402174	55.6495	0.375089	0.0435887	0.00395878	0.198454	36.4997	10.78	-0.293801	0.206533	2.063
124	2009	吉安市	0.0415717	50.3175	0.3409	0.0612968	0.0038121	0.219252	36.7676	11.85	-0.492988	0.261842	2.0716
124	2010	吉安市	0.0443326	36.1367	0.835832	0.106098	0.00366839	0.219784	37.5902	16.06	2.28642	0.319893	2.0982
124	2011	吉安市	0.0460024	194.044	0.646853	0.168675	0.00366288	0.224353	39.6188	19.96	0.520512	0.393182	2.0972
124	2012	吉安市	0.0492854	386.171	0.564537	0.171403	0.00348368	0.245404	41.6207	16.92	0.43896	0.488506	2.1239
124	2013	吉安市	0.0534486	3602.2	0.824647	0.196274	0.00347888	0.205678	43.1302	17.76	-1.2528	0.560381	2.1449
124	2014	吉安市	0.0562492	1132.97	0.376468	0.218963	0.00361439	0.248523	44.6509	18.73	-1.44034	0.586089	2.1609
124	2015	吉安市	0.0582828	784.712	0.227106	0.229739	0.00353439	0.27071	46.1695	19.11	-1.79134	0.678113	2.1779
124	2016	吉安市	0.0603667	385.482	0.294448	0.229353	0.00651084	0.262152	47.7602	18.79	0.948694	0.716077	2.1957
124	2017	吉安市	0.0614102	875.679	0.647962	1.45816	0.00150466	0.27057	49.3697	20.65	-2.03345	0.808238	2.2574
125	2003	宜春市	0.0399312	80.9886	0.576995	0.104564	0.0022563	0.120162	30.5245	8.83	-5.35179	0.0574033	2.0188
125	2004	宜春市	0.0404163	35.2264	0.498817	0.0302836	0.00283433	0.127488	31.9621	10.59	-1.85468	0.0702446	2.0031
125	2005	宜春市	0.0418623	48.0399	0.443055	0.025525	0.0034646	0.124474	33.4008	10.76	-1.3102	0.087718	2.0537
125	2006	宜春市	0.0435323	45.5142	0.642819	0.0328103	0.00450885	0.134085	34.7996	11.15	1.76288	0.110276	2.0724
125	2007	宜春市	0.0445288	41.5356	0.705847	0.0385239	0.00452986	0.152782	35.6005	12.48	0.227572	0.144214	2.0529
125	2008	宜春市	0.0457587	78.9766	0.727581	0.0408157	0.00490211	0.170057	37.2002	12.52	0.664316	0.192263	2.0456
125	2009	宜春市	0.0466001	119.573	0.693616	0.0383223	0.00559663	0.197827	38.8199	13.59	1.14674	0.251904	2.0535
125	2010	宜春市	0.0487127	231.908	0.860034	0.051347	0.00603947	0.197253	35.5395	13.79	5.17791	0.307583	2.0552
125	2011	宜春市	0.0529924	95.4524	0.977733	0.0686142	0.00614835	0.199651	38.1896	13.16	1.8285	0.379644	2.0651
125	2012	宜春市	0.0560974	897.54	0.647643	0.0836371	0.0061956	0.215822	40.2701	13.62	0.64438	0.469831	2.1122
125	2013	宜春市	0.058872	156.936	0.782965	0.0885399	0.0076101	0.324109	41.7803	13.98	1.50409	0.527366	2.1398
125	2014	宜春市	0.0618321	829.82	0.502842	0.0961154	0.00750806	0.227653	43.28	14.24	2.35378	0.582125	2.1642
125	2015	宜春市	0.0640372	289.848	0.660705	0.0988021	0.00745992	0.248922	44.8204	14.52	-4.50048	0.675904	2.1915
125	2016	宜春市	0.0668305	319.424	0.428448	0.0970846	0.00717608	0.244029	46.5106	15.6	-0.852442	0.722339	2.2393
125	2017	宜春市	0.0648879	710.162	0.501172	0.683078	0.00128738	0.23713	48.1103	15.72	-2.0769	0.789115	2.258
126	2003	抚州市	0.033764	77.3467	0.705793	0.0965043	0.00378161	0.149812	27.9998	7.89	-0.299397	0.0670814	2.0243
126	2004	抚州市	0.033212	36.6929	0.725569	0.0360054	0.00399319	0.13699	28.4994	8.7	-0.48428	0.0738443	1.9514
126	2005	抚州市	0.0369906	29.9942	0.352364	0.0269773	0.00406572	0.125914	31.3996	9.54	-0.963623	0.0865175	2.0602
126	2006	抚州市	0.038685	47.3831	0.518468	0.0332361	0.00828756	0.136816	33.1987	9.79	-1.59858	0.111783	2.0806
126	2007	抚州市	0.0422785	62.1138	0.787967	0.0531152	0.00836224	0.161944	35.9994	13.66	-1.68116	0.15472	2.0973
126	2008	抚州市	0.0433588	53.5057	0.835458	0.0486422	0.00887605	0.186045	37.4994	12.38	-0.359929	0.208266	2.0764
126	2009	抚州市	0.0472241	48.7602	0.7742	0.0647906	0.00998547	0.209086	39.8802	18.43	8.44542	0.263445	2.0928
126	2010	抚州市	0.050272	239.346	0.746086	0.0600647	0.0113712	0.221345	42.1895	18.09	1.48718	0.345207	2.1203
126	2011	抚州市	0.0493267	409.857	0.641117	0.08342	0.0115825	0.240631	38.8186	18.78	3.91961	0.433665	2.0984
126	2012	抚州市	0.0510573	576.462	0.495972	0.0806897	0.00586285	0.245091	40.7101	18.69	2.5452	0.483988	2.1032
126	2013	抚州市	0.0530899	936.471	0.79451	0.0829916	0.00593923	0.162469	42.0907	19.89	-2.67046	0.542588	2.1325
126	2014	抚州市	0.0552945	92.055	0.433889	0.0921558	0.00672	0.246717	43.4995	20.49	-0.492	0.598336	2.1489
126	2015	抚州市	0.0573871	95.9638	0.549554	0.0937621	0.00754308	0.266298	45.0624	20.32	-35.7397	0.737065	2.1738
126	2016	抚州市	0.0601319	1099.81	0.894341	0.100363	0.00724065	0.257935	46.7565	19.61	-5.86632	0.778892	2.1863
126	2017	抚州市	0.064575	609.786	0.898989	0.337454	0.00084408	0.278143	48.2213	21.12	29.0857	0.824277	2.2416
127	2003	上饶市	0.0392247	58.2451	0.898215	0.128306	0.00148894	0.137801	22.6994	11.95	31.0622	0.052983	2.1375
127	2004	上饶市	0.040858	138.333	0.726595	0.0501145	0.00164543	0.142726	25.0008	12.57	6.21383	0.0642475	2.1599
127	2005	上饶市	0.0414899	41.9344	0.558613	0.0302912	0.00203003	0.142718	26.9999	13.32	2.20398	0.0819379	2.1514
127	2006	上饶市	0.0427239	59.6108	0.860333	0.0318976	0.00234924	0.151652	29.4997	15	9.61224	0.0991427	2.1668
127	2007	上饶市	0.0439868	74.1835	0.984991	0.0430504	0.00252258	0.176389	31.5	15.73	3.00599	0.132293	2.1602
127	2008	上饶市	0.0461074	127.207	0.660938	0.0621186	0.00270273	0.188809	33.4997	16.21	2.55005	0.165611	2.1438
127	2009	上饶市	0.0486344	185.683	0.350876	0.0603864	0.00276917	0.211248	37.6934	16.25	3.10173	0.211316	2.1371
127	2010	上饶市	0.0524595	31.9676	0.671096	0.125247	0.00275215	0.212741	41.8894	20.58	2.35944	0.258912	2.1532
127	2011	上饶市	0.0543529	197.473	0.575821	0.154348	0.00275393	0.216643	41.7408	20.6	-1.23495	0.320714	2.1427
127	2012	上饶市	0.0567811	92.0979	0.573751	0.134941	0.00284901	0.240448	43.5593	21.14	0.7225	0.400184	2.1716
127	2013	上饶市	0.0592297	613.47	0.576346	0.140542	0.00299605	0.00641594	44.6604	21.78	-6.22622	0.468869	2.2049
127	2014	上饶市	0.0614982	519.582	0.405959	0.159934	0.00316182	0.248095	45.8597	21.2	-3.69325	0.497485	2.2223
127	2015	上饶市	0.0673614	1388.66	0.688176	0.162991	0.00337887	0.276801	47.3403	20.36	-5.30227	0.590063	2.2435
127	2016	上饶市	0.0702644	1111.52	0.658874	0.157492	0.00368542	0.272628	48.9099	20.93	-0.926144	0.633727	2.2704
127	2017	上饶市	0.0709214	950.064	0.837832	0.565176	0.00291647	0.272193	50.4201	22.96	-2.07326	0.703476	2.2853
128	2003	济南市	0.114266	89.0887	0.616868	0.132329	0.051772	0.0647904	58.8005	10.62	6.364	0.151847	2.407
128	2004	济南市	0.121545	40.3939	0.93059	0.155773	0.0747249	0.0628215	59.6756	11.3	5.28297	0.17235	2.3948
128	2005	济南市	0.128315	36.2603	0.505395	0.164023	0.0815355	0.0642969	60.6272	11.87	5.1413	0.201962	2.3964
128	2006	济南市	0.141314	54.0125	0.73198	0.160134	0.0910445	0.0672651	61.6592	12.69	4.06391	0.243607	2.4087
128	2007	济南市	0.141702	42.8522	0.682213	0.184492	0.0943695	0.070227	62.3602	15	-0.358318	0.297559	2.4309
128	2008	济南市	0.140624	88.0914	0.626022	0.184754	0.100629	0.073347	63.0612	16.39	-2.83181	0.366428	2.443
128	2009	济南市	0.142922	136.674	0.779276	0.115306	0.104857	0.0775558	63.7613	19.22	-2.30245	0.430848	2.4547
128	2010	济南市	0.145381	39.3924	1.16321	0.128645	0.106367	0.0861265	64.4309	20.95	-0.867091	0.557542	2.4711
128	2011	济南市	0.153457	50.0923	0.959817	0.152447	0.105443	0.0900712	65.0506	22.52	-0.077544	0.65427	2.4769
128	2012	济南市	0.158768	70.3403	0.960289	0.119932	0.108318	0.0969403	65.7103	24.79	0.41624	0.764396	2.4913
128	2013	济南市	0.166686	539.897	0.95482	0.113274	0.118576	0.0648615	65.9985	24.92	1.41952	0.846763	2.4986
128	2014	济南市	0.170172	702.1	0.758466	0.111774	0.112676	0.0990216	66.4087	26.51	1.49237	0.919263	2.5075
128	2015	济南市	0.173297	403.816	0.624874	0.101199	0.114101	0.107894	67.9599	27.58	0.95984	1.05186	2.5218
128	2016	济南市	0.188727	612.542	1.11215	0.110248	0.114739	0.11341	69.4598	27.03	2.0827	1.17103	2.5404
128	2017	济南市	0.198201	58.7082	1.50645	0.119476	0.0140652	0.116625	70.5294	23.32	6.00563	1.29512	2.5551
129	2003	青岛市	0.102414	489.341	0.613959	1.06234	0.0233722	0.0826659	65.5803	11.41	4.68656	0.204224	2.304
129	2004	青岛市	0.110769	433.703	0.620512	1.03232	0.0275931	0.0760791	66.1519	12.59	7.44918	0.225161	2.3092
129	2005	青岛市	0.118417	229.546	0.623721	1.00229	0.0323603	0.0753241	63.2005	13.38	7.08486	0.274068	2.3497
129	2006	青岛市	0.122881	231.079	0.701769	0.971619	0.0347406	0.073845	63.5902	19.26	6.64736	0.315981	2.3622
129	2007	青岛市	0.129339	235.453	0.610858	0.918247	0.0349499	0.0848214	63.9	19.63	5.75486	0.423723	2.3765
129	2008	青岛市	0.136476	1403.56	0.499959	0.839951	0.0353635	0.0832723	64.3098	20.26	2.25868	0.485072	2.3908
129	2009	青岛市	0.140709	440.247	0.904354	0.631204	0.0353256	0.0893258	64.6801	20.88	0.202429	0.56831	2.4066
129	2010	青岛市	0.146309	675.996	1.18206	0.681703	0.0372935	0.0939591	65.8099	21.33	0.193585	0.697174	2.4155
129	2011	青岛市	0.149541	1483.65	0.935814	0.70603	0.0380288	0.099471	66.52	23.84	1.76727	0.858638	2.4311
129	2012	青岛市	0.165987	1069.8	0.642295	0.632815	0.0385453	0.104898	67.1399	24	1.97376	0.995296	2.4451
129	2013	青岛市	0.174811	367.609	0.581595	0.602662	0.0388065	0.266816	67.7198	24.65	1.94512	1.31088	2.4572
129	2014	青岛市	0.179777	847.773	0.48983	0.564579	0.0401596	0.123643	68.4099	24.31	6.9	1.37678	2.472
129	2015	青岛市	0.186534	462.241	0.327039	0.470134	0.0411524	0.13149	69.9901	23.47	2.49	1.56159	2.4887
129	2016	青岛市	0.205148	2163.58	0.332076	0.435118	0.0430942	0.135133	71.5298	18.24	2.70245	1.71031	2.5102
129	2017	青岛市	0.208908	3695.12	0.426803	0.58885	0.00863338	0.127269	72.5698	19.06	12	1.74723	2.5208
130	2003	淄博市	0.105002	97.6454	0.664469	0.164878	0.00967493	0.0477586	57.7838	6.47	-0.01772	0.11599	2.2919
130	2004	淄博市	0.108666	286.408	0.553998	0.179137	0.0114422	0.050814	58.7544	6.69	0.011527	0.150727	2.2648
130	2005	淄博市	0.113938	117.082	0.533206	0.179259	0.0142916	0.0563053	59.7098	6.94	0.182288	0.19332	2.2481
130	2006	淄博市	0.118126	179.307	0.459285	0.182209	0.01936	0.0614226	60.6504	21.12	0.155535	0.241671	2.2679
130	2007	淄博市	0.120558	222.5	0.480866	0.183434	0.0199695	0.0604614	61.1008	16.44	0.151253	0.28027	2.2776
130	2008	淄博市	0.126746	462.538	0.156618	0.170647	0.0247425	0.0610566	61.75	16.35	0.0481594	0.3363	2.2814
130	2009	淄博市	0.132192	250.35	0.613509	0.135058	0.0240635	0.0662395	62.541	16.07	0.436679	0.384362	2.3001
130	2010	淄博市	0.136403	572.541	0.534901	0.158268	0.0244552	0.0704177	63.1197	16.28	0.50752	0.477957	2.3102
130	2011	淄博市	0.140502	1393.1	0.38777	0.17791	0.0231432	0.0771867	64.0103	22.31	0.468572	0.597428	2.3266
130	2012	淄博市	0.143728	1022.95	0.381595	0.169165	0.0219681	0.0817719	64.8396	22.73	-0.39666	0.686523	2.3397
130	2013	淄博市	0.148223	289.463	0.666689	0.146771	0.0212535	0.177283	65.3094	23.29	0.20179	0.763085	2.3562
130	2014	淄博市	0.150355	840.39	0.490727	0.136268	0.0223995	0.084999	65.7096	23.98	-0.10698	0.800295	2.3727
130	2015	淄博市	0.15561	432.729	0.222992	0.115051	0.0239753	0.0927042	67.2598	23.4	-0.1976	0.891272	2.3902
130	2016	淄博市	0.160688	3059.82	0.148749	0.119054	0.0248035	0.0948395	69.1096	24.02	-0.52128	0.968594	2.4068
130	2017	淄博市	0.159482	1003.1	0.269765	0.184162	0.00436628	0.0934798	70.2595	27.73	-0.20528	1.03008	2.4195
131	2003	枣庄市	0.0799165	140.96	0.454528	0.0781333	0.00353392	0.0627283	38.6788	9.29	-0.004704	0.0660875	2.1921
131	2004	枣庄市	0.0832686	128.555	0.479512	0.0581667	0.00253499	0.0610359	39.8513	17.24	-0.365122	0.0841436	2.17
131	2005	枣庄市	0.0872138	125.143	0.500201	0.0480555	0.0027443	0.0761506	41.7042	8.26	0.551699	0.13132	2.1695
131	2006	枣庄市	0.0831238	164.741	0.532336	0.0497274	0.00309998	0.0677676	42.7401	14.42	3.06565	0.138452	2.1845
131	2007	枣庄市	0.0854626	225.28	0.492943	0.052794	0.00340198	0.0736328	43.8743	13.87	6.54242	0.179257	2.1873
131	2008	枣庄市	0.0888488	221.338	0.676091	0.0425039	0.00467644	0.073233	45.0115	15.29	1.31633	0.208828	2.1963
131	2009	枣庄市	0.091653	321.273	0.967407	0.0339779	0.00530598	0.0844804	46.1448	17.95	0.46875	0.261232	2.204
131	2010	枣庄市	0.0959511	251.639	0.84799	0.0452665	0.00547528	0.0946744	47.2523	18.85	1.39323	0.32977	2.2264
131	2011	枣庄市	0.100213	336.856	1.03798	0.0441501	0.0055657	0.102671	48.0602	21.06	1.95781	0.406748	2.2487
131	2012	枣庄市	0.106335	593.079	0.865004	0.0419351	0.00542705	0.109923	49.4008	24.8	-0.7797	0.474139	2.2617
131	2013	枣庄市	0.107874	615.995	1.37341	0.0423337	0.00570833	0.0639345	50.4341	25.5	-0.49764	0.524747	2.2696
131	2014	枣庄市	0.112046	897.975	0.783129	0.0446847	0.00635235	0.109693	51.3443	25.51	2.33	0.541258	2.3075
131	2015	枣庄市	0.115168	247.767	0.319175	0.0489007	0.00743238	0.1164	53.4605	25.5	3.6288	0.579761	2.3213
131	2016	枣庄市	0.11795	266.707	0.315926	0.0418044	0.00823826	0.115269	55.4704	25.76	-0.0383884	0.598012	2.3362
131	2017	枣庄市	0.11765	457.647	0.471899	0.0863211	0.0084689	0.106476	57.3196	26.34	0.41157	0.586807	2.3507
132	2003	东营市	0.0839418	65.4594	0.441492	0.243036	0.0137487	0.0412453	57.6661	21.25	0.82241	0.162378	2.0979
132	2004	东营市	0.0873357	229.865	0.391306	0.0979393	0.0185752	0.0397298	58.846	20.38	0.814156	0.198289	2.0965
132	2005	东营市	0.0826241	81.8206	0.31631	0.104019	0.0420205	0.0433567	55.3	20.68	0.766908	0.280111	2.0946
132	2006	东营市	0.0802437	161.843	0.288326	0.103335	0.0245363	0.042653	56.2824	27.44	0.57634	0.340227	2.1198
132	2007	东营市	0.0838168	164.816	0.483056	0.121146	0.025506	0.0458206	57.2153	27.46	0.626357	0.416637	2.1648
132	2008	东营市	0.0903269	190.538	0.273764	0.139378	0.0272795	0.0437108	58.1455	27.77	0.352701	0.487697	2.1663
132	2009	东营市	0.0921676	208.139	0.52495	0.131393	0.0279311	0.0511236	59.0742	28.73	0.0404945	0.570247	2.1882
132	2010	东营市	0.0958742	263.031	0.582204	0.229516	0.0285584	0.0601498	59.9705	28.64	-0.0541079	0.767837	2.2003
132	2011	东营市	0.100758	207.529	0.925637	0.246591	0.0275285	0.0671811	60.9684	29.44	0.372033	0.966667	2.2105
132	2012	东营市	0.105945	135.061	0.667373	0.258774	0.0143132	0.0694514	62.0814	31.14	-0.7976	1.12345	2.2219
132	2013	东营市	0.114244	287.819	0.641639	0.250531	0.0138144	0.0413707	63.1925	34.49	0.51685	1.24198	2.2331
132	2014	东营市	0.115871	915.994	0.385266	0.23737	0.0143908	0.0703561	64.0417	34.32	0.2113	1.27634	2.2664
132	2015	东营市	0.118678	483.982	0.173195	0.233065	0.0157481	0.0746637	65.5217	34.76	0.130115	1.35158	2.2852
132	2016	东营市	0.127668	231.179	0.109512	0.287841	0.0169036	0.077062	66.6714	32.11	0.346085	1.38935	2.3083
132	2017	东营市	0.139559	651.527	0.185004	0.495874	0.00854103	0.0727967	67.7481	29.76	-0.24459	1.42396	2.3006
133	2003	烟台市	0.073466	88.3549	0.626557	0.531842	0.0123062	0.057386	50.7752	10.47	-0.188031	0.116937	2.2423
133	2004	烟台市	0.0768883	120.382	0.488421	0.405691	0.0159755	0.0564414	52.3718	10.42	0.0893938	0.142312	2.2184
133	2005	烟台市	0.0797183	95.8451	0.429874	0.466711	0.0198513	0.0567018	50.1644	11.9	0.468417	0.176155	2.2085
133	2006	烟台市	0.0841861	100.091	0.788654	0.499582	0.01612	0.0597277	51.2246	16.67	1.51335	0.221068	2.2126
133	2007	烟台市	0.0879107	112.977	0.541845	0.632208	0.0179015	0.0605899	52.231	16.76	1.20401	0.26785	2.2243
133	2008	烟台市	0.0935503	127.975	0.310839	0.708446	0.0186452	0.0609312	53.2376	17.08	0.845411	0.321087	2.2307
133	2009	烟台市	0.099339	167.765	0.44452	0.632834	0.0207867	0.0670035	54.2437	19	0.68798	0.380418	2.2439
133	2010	烟台市	0.107832	590.848	1.06741	0.68	0.0224827	0.0743061	55.2697	21.03	0.72436	0.497374	2.2577
133	2011	烟台市	0.113391	478.342	0.706064	0.596919	0.0224705	0.0830536	56.0704	23.25	0.790228	0.625238	2.2757
133	2012	烟台市	0.117487	612.013	0.338518	0.571351	0.0240614	0.0902927	56.8202	23.55	-0.39194	0.733308	2.2918
133	2013	烟台市	0.12165	905.806	0.623427	0.544016	0.0255895	0.122546	57.8499	22.27	0.50982	0.83191	2.3022
133	2014	烟台市	0.125477	1094.89	0.356359	0.539886	0.0265064	0.0957774	58.5493	19.49	0.05104	0.879803	2.328
133	2015	烟台市	0.130245	1059.54	0.222836	0.477189	0.0279557	0.0998329	60.3499	21.32	0.07602	0.985077	2.3476
133	2016	烟台市	0.13224	293.815	0.18745	0.421198	0.0298455	0.0980787	62.0994	21.86	-0.0961184	1.03704	2.3652
133	2017	烟台市	0.13143	316.755	0.235381	0.943127	0.00707049	0.0964204	63.6598	27.65	0.18555	1.08267	2.3674
134	2003	潍坊市	0.0663387	131.605	0.836361	0.287571	0.00518644	0.0575243	37.5106	11.29	-1.90027	0.0698942	2.1845
134	2004	潍坊市	0.0683514	73.0447	0.712404	0.202117	0.00745724	0.0590656	39.1947	13.32	-0.535611	0.0865456	2.1622
134	2005	潍坊市	0.0713948	111.211	0.6151	0.21915	0.00950094	0.0647779	39.8935	14.06	-1.86111	0.111828	2.1576
134	2006	潍坊市	0.0750278	111.294	0.567577	0.240238	0.0109764	0.0667856	41.3235	17.64	-0.199492	0.134375	2.1725
[truncated: 2,216 more rows]

## Sheet: Degree
id	year	city	x1	x2	x3	x4	x5	x6	x7	x8	x9	x10	x11	x12
1	2003	北京市	32061	61.5	2.13716	97.31	79.0501	683.82	0.134488	71173	7.02	24.6383	9.42	108763
1	2004	北京市	37058	60	2.18042	97.6	79.5298	692.2	0.135135	74345	7.2	30.108	10.7	102018
1	2005	北京市	45444	69.15	2.24593	98.58	84.3303	719.5	0.137835	76031	7.31	34.976	9.63	100069
1	2006	北京市	50467	70.91	2.31763	98.75	84.5003	729.75	0.135079	70698	7.64	42.1344	11.89	129138
1	2007	北京市	58204	72.09	2.30035	98.92	84.5	739.3	0.159445	80158	7.86	55.4462	9.74	129820
1	2008	北京市	63029	73.25	2.30064	98.93	84.9001	792.06	0.161434	81937	7.99	61.6349	9.47	132095
1	2009	北京市	70452	75.53	2.23077	99.03	85	759.14	0.157658	84896	8.23	73.6463	14.5	136511
1	2010	北京市	75943	75.11	2.1922	99.12	85.96	766.44	0.165684	85935	7.23	88.1627	15.12	141651
1	2011	北京市	81658	76.07	2.23283	99.16	86.2001	778.7	0.160259	87596	7.5	38.1782	15.44	145543
1	2012	北京市	87475	76.46	2.21346	99.16	86.2902	790.6	0.170583	92610	7.68	42.117	16.32	152010
1	2013	北京市	148181	76.85	2.19889	99.17	86.3901	802.11	0.163209	115278	7.96	49.5684	17.64	155317
1	2014	北京市	99995	77.95	2.17097	99.26	86.5002	812.5	0.164002	102851	8.44	56.332	21.6	161548
1	2015	北京市	106497	79.65	2.56984	99.39	86.7098	819.57	0.14913	104644	8.54	73.6842	21.93	164231
1	2016	北京市	118198	80.23	2.56725	99.49	86.7599	830.54	0.138508	110021	8.65	107.747	22.06	169540
1	2017	北京市	128994	80.56	2.5745	99.57	86.9298	828.355	0.141445	113700	8.81	70.5332	22.82	177677
2	2003	天津市	26532	45.46	1.7596	96.34	59.3699	776.85	0.152464	38074	4.09	12.4952	4.49	53729.8
2	2004	天津市	31550	43.2	1.75739	96.41	59.6396	782.34	0.147723	38876	4.2	15.74	5.46	55222.6
2	2005	天津市	35783	41.49	1.75493	96.96	75.7302	788.01	0.152002	39491	4.45	18.7742	5.72	59484
2	2006	天津市	41163	40.21	1.79841	97.29	76.3098	796.25	0.150211	38893	4.53	24.006	3.94	69076
2	2007	天津市	46122	40.54	1.86898	97.81	76.3103	815.56	0.163163	39708	4.79	31.3493	4.40333	69273
2	2008	天津市	55473	37.94	2.5207	98.07	77.2296	823.87	0.163299	41212	5.38	36.3072	4.86667	68175
2	2009	天津市	62574	45.27	2.53539	98.29	78.0102	833.2	0.154416	41921	5.58	39.4626	5.33	68325
2	2010	天津市	72994	45.95	2.48793	98.42	79.5504	837.46	0.166733	44080	5.76	44.1956	5.35	65235
2	2011	天津市	85213	46.16	2.26397	98.59	80.4303	847.31	0.168301	44661	5.96	18.1433	6.36	67180
2	2012	天津市	93173	46.99	2.18304	98.67	81.5501	844.56	0.17672	48896	6.06	18.8021	6.89	74473
2	2013	天津市	143129	48.05	1.88758	98.69	82.2901	842.47	0.180981	53062	6.27	19.5223	7.25	78694
2	2014	天津市	105231	49.34	1.85177	98.72	82.55	853.12	0.179224	59490	6.69	4.87526	7.53	82316
2	2015	天津市	107960	52.15	1.84509	98.73	82.8798	861.79	0.156988	62495	7.43	31.3379	8.63	93979
2	2016	天津市	115053	56.44	1.84848	98.77	83.2703	876.059	0.135829	61764	8.46	46.0462	9.54	99693
2	2017	天津市	119238	58.15	1.85152	99.09	83.5702	881.094	0.132669	60158	9.09	38.7438	11.41	99719
3	2003	石家庄市	15188	38.11	2.28049	86.36	39.5174	574.53	0.216141	25339	0.89	5.56718	1.22	23866
3	2004	石家庄市	17871	37.27	2.27112	85.9	41.1465	578.97	0.219592	22208	0.98	5.74784	1.56	23635
3	2005	石家庄市	18671	37.69	2.43808	86.14	42.6259	585.12	0.222712	23577	1.05	7.41643	1.7	21289
3	2006	石家庄市	21000	38.94	2.57967	87.29	43.9596	592.82	0.209418	25710	1.1	5.48375	1.98	22998
3	2007	石家庄市	24243	38.92	2.66525	88.19	45.1003	602.63	0.246778	28330	1.18	7.1477	1.95	22327
3	2008	石家庄市	28923	38.9	2.75398	89.09	46.7997	609.84	0.253641	30456	1.2	6.26035	2.25	22591
3	2009	石家庄市	30428	40.15	2.77846	89.73	49.489	616.74	0.254258	33883	1.27	6.69042	2.97	24150
3	2010	石家庄市	33915	40.51	2.7809	89.14	50.5651	624.15	0.229413	36544	1.28	7.08873	3.57	24583
3	2011	石家庄市	39919	40.07	2.62516	89.84	52.0098	629.28	0.21687	37779	1.33	7.95645	3.61	32043
3	2012	石家庄市	43552	40.16	2.56171	89.95	53.4701	634.36	0.235468	41603	1.36	9.72895	3.54	30665
3	2013	石家庄市	48491	41.44	2.47821	89.95	55.7201	632.98	0.222118	47819	1.37	10.5418	3.77	30966
3	2014	石家庄市	48970	43.81	2.43165	90.57	56.1698	781.85	0.21199	45772	2.01	10.4906	4.22	45077
3	2015	石家庄市	51043	45.84	2.46192	90.92	58.2997	788.14	0.199536	46744	2.13	10.764	4.27	44777
3	2016	石家庄市	55177	46.44	2.46724	91.89	59.9596	795.037	0.213352	49573	2.17	11.1146	4.31	42728
3	2017	石家庄市	57024	49.67	2.46752	93.61	61.6403	692.034	0.207841	46036	2.03	14.1724	4.97	41355
4	2003	唐山市	18387	34.78	2.1285	85.04	40.3201	524.26	0.179992	23152	1.39	3.63017	2.11	22441.4
4	2004	唐山市	22965	32.09	2.18026	86.88	43.7605	527.07	0.178683	22047	1.39	4.37355	2.32	22435
4	2005	唐山市	28006	30.81	2.28896	88.35	46.1198	530.37	0.162938	23382	1.46	4.91502	2.38	13194
4	2006	唐山市	32429	29.79	2.40078	89.16	48.0001	533.79	0.154315	23879	1.55	5.53896	2.45	16058
4	2007	唐山市	37765	27.1	2.44398	89.67	49.73	537.9	0.186063	25509	1.55	6.01067	2.6	16334
4	2008	唐山市	48054	24.83	1.83075	90.45	51.2506	541.43	0.181159	26913	1.58	6.25722	2.84	17838
4	2009	唐山市	51179	33.48	2.433	90.56	53.4206	544.76	0.179855	27782	1.66	6.76452	3.7	18980
4	2010	唐山市	59389	33.28	2.35327	90.56	50.8494	545.58	0.181201	30275	1.74	7.42748	4.06	20285
4	2011	唐山市	71565	30.18	2.30285	91.06	52.1397	547.11	0.177286	32105	1.74	7.92937	3.96	21337
4	2012	唐山市	76643	31.42	2.27684	90.98	53.5998	550.6	0.19896	28198	1.83	8.86832	3.99	22506
4	2013	唐山市	82831	32.38	2.28748	90.97	54.9702	537.57	0.195606	38278	1.85	9.51767	4.02	22466
4	2014	唐山市	80450	33.2	2.24539	91.02	56.2099	559.06	0.207739	36881	1.85	9.1334	3.95	22452
4	2015	唐山市	78398	35.82	2.24409	90.68	58.3103	560.42	0.208061	37631	1.85	8.29649	3.95	22784
4	2016	唐山市	81239	37.68	2.24489	90.57	60.4098	564.133	0.181645	38587	1.85	8.77603	3.98	22288
4	2017	唐山市	82972	42.33	2.2438	92.87	61.6399	531.765	0.201853	33458	1.75	9.34057	4.17	22014
5	2003	秦皇岛市	14236	39.89	2.77828	89.95	38.348	363.27	0.189868	6035	1.06	4.24147	2.2	6204
5	2004	秦皇岛市	16515	36.8	2.77268	89.54	40.3626	366.64	0.208636	5365	1.08	4.78384	2.28	6719
5	2005	秦皇岛市	17171	39.08	2.90344	89.56	40.9549	370.38	0.183106	6144	1.1	5.31481	2.36	7877
5	2006	秦皇岛市	19745	39.27	2.81159	89.46	42.8891	372.91	0.167028	6411	1.1	5.25005	2.55	9069
5	2007	秦皇岛市	23330	39.85	2.76009	88.58	44.7816	376.59	0.155785	9302	1.16	6.6698	2.8	8431
5	2008	秦皇岛市	27481	39.53	2.85269	88.73	46.1013	379.97	0.16971	9503	1.16	6.58541	3.81	8086
5	2009	秦皇岛市	27110	43	2.80979	87.27	47.2398	381.82	0.172092	10001	1.19	7.5078	4.49	8196
5	2010	秦皇岛市	31182	41.21	2.7684	86.39	47.2794	383.22	0.159847	10919	1.19	7.95272	6.22	9163
5	2011	秦皇岛市	35691	39.69	2.65472	86.92	48.4499	371.43	0.151454	11713	1.22	8.68068	6.45	9691
5	2012	秦皇岛市	37804	40.43	2.65761	86.62	49.669	373.26	0.17444	10568	1.26	9.56892	6.62	10646
5	2013	秦皇岛市	39889	39.56	2.6671	85.32	50.8111	375.19	0.166902	13926	1.29	10.4505	6.76	10293
5	2014	秦皇岛市	39282	39.58	2.61471	85.45	52.0215	378.17	0.169131	16516	1.32	10.3653	6.84	10117
5	2015	秦皇岛市	40746	42.12	2.61156	85.79	54.0707	379.39	0.185836	15210	1.68	9.02611	7.21	12084
5	2016	秦皇岛市	73755	44.53	2.61152	85.48	56.13	381.953	0.197176	15450	1.68	9.0704	7.17	13658
5	2017	秦皇岛市	48356	50.13	2.61044	87.13	57.879	381.953	0.193694	13776	1.73	10.4502	7.57	12347
6	2003	邯郸市	8934	50.29	2.35931	85.5	32.6698	710.57	0.234372	19477	0.84	1.97081	1.26	19518
6	2004	邯郸市	10887	48.21	2.38281	86.65	35.6495	715.76	0.218202	19900	0.84	4.20685	1.34	16913
6	2005	邯郸市	13410	50.8	2.58049	86.34	37.7702	722.46	0.203044	20675	0.84	5.06581	1.76	16531
6	2006	邯郸市	15642	51.7	2.6732	87.29	38.93	732.98	0.17698	20756	0.84	2.9095	1.74	16000
6	2007	邯郸市	18406	49.71	2.85636	87.02	40.6704	743.13	0.238788	21686	0.86	3.24747	1.91	16549
6	2008	邯郸市	22651	48.19	2.46443	88.43	43.1004	769.42	0.252473	24229	0.86	3.08547	1.9	13000
6	2009	邯郸市	22779	48.53	2.99849	87.75	45.2098	781.6	0.250193	26232	0.9	3.38857	2.03	12959
6	2010	邯郸市	26143	46.86	2.88605	86.96	45.3798	798.79	0.219509	28297	0.92	3.74214	3.1	12959
6	2011	邯郸市	30270	47.72	2.62313	87.43	46.5798	812.43	0.213414	31168	0.97	4.19484	3.28	13016
6	2012	邯郸市	32650	47.33	2.57365	87.3	46.5799	823.09	0.251209	33409	0.97	4.64857	3.3	13016
6	2013	邯郸市	30800	47.03	2.2201	87.1	47.9105	823.89	0.232816	35580	1	5.11914	3	12149
6	2014	邯郸市	32943	48.01	2.19467	86.91	49.13	853.28	0.223744	38463	1.03	4.82288	2.9	12812
6	2015	邯郸市	33450	50.2	2.18988	87.19	51.3803	870.29	0.195106	41040	1.05	4.795	2.87	12700
6	2016	邯郸市	35265	50.75	2.18903	87.5	53.53	874.43	0.200607	44532	1.43	5.12858	3.26	15091
6	2017	邯郸市	35567	52.96	2.18788	90.92	55.3101	871.115	0.212636	35057	1.46	5.38813	3.33	13726
7	2003	邢台市	7731	29.84	2.24523	81.48	29.964	534.55	0.238984	13781	0.37	1.93821	0.44	5696
7	2004	邢台市	9491	30.62	2.22944	82.27	32.055	538.18	0.23789	13684	0.41	4.14819	0.52	6163.8
7	2005	邢台市	10041	31.06	2.36341	81.74	33.9818	540.67	0.230881	13643	0.41	2.5586	0.56	6057
7	2006	邢台市	11598	31.14	2.52732	83.07	36.0193	547.25	0.191765	15952	0.41	2.81124	0.68	5585
7	2007	邢台市	12978	32.25	2.72644	83.54	38.06	556.37	0.240902	16571	0.56	3.11215	0.85	5600
7	2008	邢台市	14315	31.11	3.85931	84.75	39.5102	568.09	0.23996	18256	0.56	3.07105	0.83	4345
7	2009	邢台市	15174	32.8	2.98968	84.96	38.6747	575.55	0.23667	19700	0.56	3.40215	1.08	5428
7	2010	邢台市	17189	32.42	2.96925	84.35	39.9606	586.28	0.209301	20609	0.56	3.58095	1.37	4828
7	2011	邢台市	20027	30.98	2.8538	84.68	41.2871	592.7	0.234124	22645	0.58	4.06761	1.37	5650
7	2012	邢台市	21361	31.72	2.82371	84.31	42.719	601.42	0.229343	23705	0.58	4.64023	1.36	6165
7	2013	邢台市	21030	32.27	2.44359	84.12	44.2004	613.58	0.210849	26805	0.63	5.08947	1.4	5755
7	2014	邢台市	22758	33.27	2.39833	83.4	45.4295	621.64	0.191572	29338	0.72	4.70631	1.52	4164
7	2015	邢台市	24256	35.55	2.39236	84.38	47.7298	627.36	0.204571	29512	0.72	4.55434	1.41	3258
7	2016	邢台市	27038	35.5	2.39	86.35	49.8299	633.797	0.201492	31465	0.75	5.57421	1.4	3870
7	2017	邢台市	28499	37.12	2.38014	88.14	51.5697	635.406	0.21455	26654	0.83	6.00997	1.95	4000
8	2003	保定市	8614	30.28	2.54623	83.86	27.2721	523.21	0.235236	18903	0.38	2.74012	0.41	9400
8	2004	保定市	10261	30.87	2.54702	83.97	28.1582	528.7	0.235876	18075	0.47	6.11176	0.51	9300
8	2005	保定市	10020	29.69	2.64909	81.71	29.7446	530.59	0.214925	18360	0.48	3.54914	0.65	8800
8	2006	保定市	11146	29.46	2.74402	82.67	30.7296	537.35	0.190873	20530	0.49	3.88212	0.72	8600
8	2007	保定市	12703	30.17	2.74938	84.33	31.7604	545.78	0.222153	22130	0.5	4.53583	0.76	7402
8	2008	保定市	14518	31.06	2.78317	84.37	33.47	554.67	0.237558	28727	0.63	4.40044	0.8	7560
8	2009	保定市	15770	34.52	2.89511	84.66	35.8504	561.25	0.226477	28397	0.64	4.74244	0.92	8167
8	2010	保定市	18451	34.77	2.763	85.19	38.7247	564.04	0.205279	29937	0.64	4.93956	1.28	8500
8	2011	保定市	21796	34.85	2.54087	85.99	39.7	523.2	0.19796	31682	0.65	5.52796	1.34	9424
8	2012	保定市	24053	34.96	2.47495	86.1	41.1993	528.33	0.205867	37037	0.68	6.28094	0.95	9354
8	2013	保定市	24951	37.16	2.28431	85.9	42.9001	556.89	0.169799	34900	0.7	7.07669	1.09	8505
8	2014	保定市	26501	42.5	2.23339	85.98	44.1998	539.37	0.19021	37012	0.66	6.3891	1.11	8325
8	2015	保定市	29067	47.1	2.24129	88.22	46.67	541.81	0.215449	45300	0.84	7.04682	1.29	14661
8	2016	保定市	29992	48.6	2.21139	86.98	49.11	544.061	0.213636	47299	0.84	8.00549	1.36	13702
8	2017	保定市	29580	49.72	2.18006	88.7	50.9696	540.455	0.217776	44388	0.86	8.90615	1.46	11863
9	2003	张家口市	7102	36.32	3.2009	85.33	32.0711	122.15	0.172022	10703	0.21	2.3289	1.04	8620
9	2004	张家口市	8889	34.99	3.08129	85.45	33.609	121.99	0.150308	10656	0.21	4.56478	1.14	8704
9	2005	张家口市	9947	32.91	3.31215	83.8	37.8086	122.12	0.15306	10812	0.21	3.42384	0.85	8564
9	2006	张家口市	11580	33.72	3.24266	83.64	39.4498	123.02	0.145367	11052	0.21	3.73693	0.88	7241
9	2007	张家口市	13520	34.65	3.52162	84.76	40.9293	123.99	0.181769	11838	0.21	0.299598	0.91	7252
9	2008	张家口市	17134	36.07	4.28501	83.5	42.4291	124.66	0.187254	12837	0.22	4.18396	1.37	7012
9	2009	张家口市	18948	34.29	3.72189	84.83	43.9001	125.38	0.171412	13343	0.22	4.63036	1.56	6512
9	2010	张家口市	22517	33.59	3.55656	84.17	45.169	126.37	0.160233	14025	0.23	4.89111	2.03	5806
9	2011	张家口市	25649	31.36	3.37886	83.89	46.4207	126.76	0.175394	14948	0.23	6.03438	2.03	6627
9	2012	张家口市	28139	31.12	3.31455	83.32	47.6308	127.03	0.193704	12005	0.23	6.20715	2.07	6675
9	2013	张家口市	28201	31.54	2.98344	81.69	48.9498	126.61	0.168338	19279	0.23	6.71165	2.31	6708
9	2014	张家口市	30540	34.48	2.90161	82.24	50.1007	127.07	0.156059	19006	0.23	6.18681	2.32	6725
9	2015	张家口市	30840	38.2	2.85824	82.13	52.1994	127.46	0.165864	19790	0.23	6.16627	2.33	6736
9	2016	张家口市	33142	38.61	2.82098	81.85	54.1909	127.728	0.171784	22151	0.27	6.57243	2.54	7166
9	2017	张家口市	32219	42.76	2.7702	85.94	55.9192	126.369	0.169259	18554	0.27	7.12105	2.18	5524
10	2003	承德市	6555	32.72	4.20814	81.5	29.1616	90.79	0.225147	8589	0.1	1.46391	2.53	4181.69
10	2004	承德市	8352	33.83	3.57251	81.72	30.0371	91.24	0.209994	8276	0.1	4.0817	2.52	5354.6
10	2005	承德市	10723	34.63	3.03834	81.75	33.2552	91.35	0.20642	8959	0.14	3.09862	2.53	6453
10	2006	承德市	12688	35.1	2.9011	82.25	34.3501	91.97	0.188383	9287	0.2	3.61079	2.5	5326
10	2007	承德市	16377	36.82	3.16424	83.42	35.2714	92.77	0.245898	10319	0.2	4.18076	2.53	5077
10	2008	承德市	21048	37.75	4.48083	85	36.8098	93.4	0.240281	11111	0.21	4.21506	3.27	4329
10	2009	承德市	22198	39.75	3.38315	85.09	38.5154	94.04	0.209567	11947	0.22	4.65516	3.33	4853
10	2010	承德市	25699	37.91	3.34734	84.32	38.6392	94.31	0.191934	12833	0.25	5.10242	3.89	4635
10	2011	承德市	31705	36	3.37143	85.01	41.0994	94.65	0.201695	13455	0.27	5.62429	3.4	4584
10	2012	承德市	33791	36.06	3.37279	84.33	42.4579	95.31	0.21824	16057	0.29	6.1987	3.57	4609
10	2013	承德市	33653	37.34	3.13316	83.46	43.8565	95.17	0.201849	15724	0.29	6.70061	3.49	4588
10	2014	承德市	38128	37.89	2.92924	83.18	45.3051	96.41	0.182947	16572	0.29	6.57452	3.6	4044
10	2015	承德市	38505	40.8	2.88836	82.66	46.8004	96.73	0.194978	17215	0.3	6.39038	3.66	4866
10	2016	承德市	40741	41.7	2.84532	83.47	49.0005	96.9792	0.200008	18791	0.3	6.90141	3.68	5412
10	2017	承德市	41299	44.04	2.79292	83.97	50.7013	96.2269	0.196609	17603	0.31	6.87324	3.81	5617
11	2003	沧州市	9496	28.57	2.50019	85.07	32.8088	484	0.259854	12169	0.25	2.82863	0.2	2700
11	2004	沧州市	11659	29.17	2.44308	84.01	34.5737	483.43	0.258075	12121	0.25	4.04001	0.2	2700
11	2005	沧州市	16581	29.6	2.5965	88.03	36.0614	487.26	0.258124	12438	0.3	5.97189	0.22	3000
11	2006	沧州市	18658	30.13	2.70701	88.48	37.5094	491.6	0.221631	13780	0.3	3.94863	0.28	3285
11	2007	沧州市	21205	32.93	2.80074	88.65	38.9995	498.26	0.265853	14849	0.3	4.3557	0.3	3285
11	2008	沧州市	24665	33.68	2.67684	88.27	40.2098	505.3	0.301154	17654	0.31	4.21404	0.36	3315
11	2009	沧州市	25719	30.35	2.93008	87.99	38.9071	510.57	0.261706	18908	0.32	4.76551	0.54	3315
11	2010	沧州市	31091	29.63	2.91538	88.53	40.7742	520.1	0.234829	21031	0.33	4.98275	0.8	2842
11	2011	沧州市	36053	28.65	2.80963	88.56	41.6786	522.89	0.205702	23649	0.43	5.51685	0.8	3517
11	2012	沧州市	38949	29.58	2.76878	88.65	43.1376	529.68	0.236783	19872	0.43	6.13047	0.82	3517
11	2013	沧州市	39960	32.1	2.60582	89.61	44.6474	536.77	0.199965	26632	0.45	6.6372	0.77	3650
11	2014	沧州市	42676	37.65	2.56032	89.86	46.2102	547.47	0.197462	29628	0.49	6.17166	0.78	3758
11	2015	沧州市	44819	40	2.53633	90.38	48.5597	551.48	0.213384	32452	0.5	6.443	0.78	4070
11	2016	沧州市	47425	39.96	2.52247	91.29	50.5603	555.753	0.211292	34257	0.52	2.22953	0.84	4298
11	2017	沧州市	48384	42.33	2.51104	92.78	52.3104	554.328	0.221757	31469	0.59	6.4676	0.93	4470
12	2003	廊坊市	13704	26.9	2.06884	85.5	36.3075	602.33	0.248268	8964	0.69	4.149	0.98	2700
12	2004	廊坊市	15566	25.22	2.12333	84.68	38.6999	606.35	0.240442	8474	0.71	7.88154	1.1	2516
12	2005	廊坊市	15727	24.44	2.19974	83.78	40.7096	609.07	0.250052	8609	0.75	5.69214	1.17	2624
12	2006	廊坊市	18327	25.12	2.25596	85.31	42.89	615.49	0.213492	8910	0.84	6.70468	1.22	2458
12	2007	廊坊市	21917	27.06	2.46641	86.82	44.7812	625.07	0.212197	10437	0.84	7.56258	1.33	2975
12	2008	廊坊市	25757	27.69	2.00027	87.7	46.3097	635.06	0.236936	10872	0.87	7.7174	1.41	2596
12	2009	廊坊市	27904	28.46	2.59765	87.94	46.874	642.91	0.215822	12064	0.91	8.05903	1.57	3362
12	2010	廊坊市	31844	28.74	2.57969	88.34	48.467	651.77	0.19233	13930	0.92	8.75851	1.61	3675
12	2011	廊坊市	36773	29.16	2.81439	89.18	49.4398	660.94	0.190523	14973	0.94	9.46884	1.61	3664
12	2012	廊坊市	40598	30.16	2.38077	88.94	50.776	673.85	0.209832	15375	0.99	10.2686	1.6	3671
12	2013	廊坊市	46046	31.74	2.46618	89.76	52.1462	661.83	0.183385	15547	1	12.3265	1.64	4140
12	2014	廊坊市	48407	36.04	2.42798	90.56	53.5539	705.75	0.177903	17958	1.03	10.5328	1.59	4095
12	2015	廊坊市	54460	39.41	2.42601	91.66	55.0009	722.34	0.153916	18073	1.04	10.2841	1.61	3342
12	2016	廊坊市	58972	39.49	2.42425	92.67	56.7996	736.446	0.155051	19385	1.06	10.4412	1.67	3399
12	2017	廊坊市	61586	42.55	2.41971	93.4	58.4994	738.433	0.166308	16913	1.07	10.6425	1.72	3794
13	2003	衡水市	9628	33.74	2.42577	81.58	30.0993	468.92	0.261594	7050	0.36	2.22683	0.45	1666.4
13	2004	衡水市	11450	34.5	2.4152	82.24	31.506	469.96	0.241764	6731	0.39	2.71451	0.45	1940.8
13	2005	衡水市	12344	36.04	2.53241	82.57	32.4158	473.77	0.226016	7382	0.4	2.99555	0.5	1986
13	2006	衡水市	12944	35.19	2.75235	82.01	33.6805	479.4	0.212648	7719	0.5	3.22109	0.5	1948
13	2007	衡水市	13132	34.44	3.12324	82.45	35.0093	484.61	0.235081	9300	0.5	3.42694	0.56	2561
13	2008	衡水市	14843	33.32	3.62142	82.59	36.5111	490.65	0.235741	10730	0.49	3.21049	0.55	2770
13	2009	衡水市	15192	33.86	3.35436	81.15	38.1635	494.92	0.229504	11271	0.49	3.59275	0.86	3540
13	2010	衡水市	18076	32.75	3.32406	80.28	38.1431	499.38	0.199258	11604	0.49	3.80582	0.96	3468
13	2011	衡水市	21334	32.66	3.08235	81.21	40.8007	499.69	0.216985	12319	0.52	4.32844	1.01	3522
13	2012	衡水市	23101	33.71	3.00031	81.3	42.189	500.67	0.228518	13252	0.52	4.96795	0.98	3522
13	2013	衡水市	23889	35.76	2.47949	84.28	43.6225	507.08	0.183651	15146	0.53	5.54429	1	3522
13	2014	衡水市	26022	36.8	2.42026	85.51	45.1056	513.4	0.151012	16720	0.53	5.16743	0.99	3468
13	2015	衡水市	27543	40.03	2.39378	86.15	46.6407	512.76	0.16156	16715	0.53	5.6173	0.99	2936
13	2016	衡水市	31955	40.26	2.36239	87.02	48.8895	516.166	0.165291	18331	0.86	6.20985	1.71	4176
13	2017	衡水市	34177	43	2.34009	87.68	50.6008	513.749	0.188088	15941	0.86	6.70778	1.74	4431
14	2003	太原市	15210	44.74	2.46246	96.51	79.7405	468.52	0.139893	21765	2.53	8.58864	4.44	21400
14	2004	太原市	18804	42.09	2.41492	96.63	80.1687	475.01	0.127218	20534	2.53	13.1786	4.99	21561.8
14	2005	太原市	26107	50.88	2.37983	97.74	80.6096	487.11	0.129142	22786	2.82	11.2217	6.6	21900
14	2006	太原市	29504	51.16	2.38784	98.08	81.0608	499.17	0.126817	23069	2.82	11.7978	6.51	23360
14	2007	太原市	36377	47.22	2.4716	98.43	81.4989	510.28	0.128074	21715	3.41	12.9458	5.52	23368
14	2008	太原市	42378	48.09	2.3723	98.57	81.9986	515.42	0.16995	24405	3.41	13.5093	6.2	21704
14	2009	太原市	44319	54.43	2.26057	98.15	82.2434	524.37	0.179728	24740	3.51	14.8578	6.69	21209
14	2010	太原市	50225	53.39	2.24045	98.3	82.5386	524.92	0.189569	25748	3.55	14.6286	7.05	22556
14	2011	太原市	49292	52.74	2.24	98.37	83.3499	523.18	0.187097	27562	4.34	16.4581	8.29	22706
14	2012	太原市	54440	53.64	2.21426	98.44	83.7605	524.35	0.198373	32518	4.49	17.6604	9.34	22256
14	2013	太原市	65746	54.8	2.1261	98.4	84.12	526.66	0.1715	33515	4.63	18.8621	11.59	23010
14	2014	太原市	59023	58.47	2.04245	98.47	84.2495	529.11	0.163362	34650	4.72	17.7098	10.35	26146
14	2015	太原市	63483	61.34	2.03488	98.64	84.4004	525.19	0.147831	35547	4.87	17.271	10.7	28415
14	2016	太原市	68234	62.57	2.03082	98.69	84.5502	529.479	0.165861	36559	4.87	17.2555	10.77	28415
14	2017	太原市	77536	61.2	2.01788	98.82	84.6999	528.048	0.152384	36566	4.87	16.9213	11.88	23850
15	2003	大同市	8216	36.23	3.42785	93.62	46.0407	209.47	0.193528	10775	0.62	3.31127	0.98	3549
15	2004	大同市	9874	34.25	3.26015	93.91	47.0539	212.36	0.185401	11344	0.63	5.85051	1.53	3763
15	2005	大同市	11913	40.22	3.5614	94.08	48.0733	212	0.185439	10987	0.58	7.32889	1.66	5300
15	2006	大同市	12970	41.84	3.66967	94.07	49.091	216.5	0.189891	11202	0.65	4.87775	1.77	5450
15	2007	大同市	15581	41.87	3.7937	94.33	50.1313	219.03	0.209944	11485	0.65	5.38966	1.86	7986
15	2008	大同市	17974	41.74	4.06003	94.66	52.7842	220.85	0.219254	12191	0.65	4.7625	2.07	7038
15	2009	大同市	18710	47.09	4.01857	94.78	53.8387	223.4	0.259355	12687	0.76	6.14281	2.08	6745
15	2010	大同市	21369	46.1	3.9161	94.79	54.9158	224.75	0.250284	13120	0.77	6.3593	2.76	5840
15	2011	大同市	25341	43.76	3.78603	94.49	56.4901	225.72	0.200941	14333	0.77	7.09489	4.4	5786
15	2012	大同市	27815	43.96	3.78642	94.66	57.9488	226.06	0.237328	14184	0.77	7.70175	5.17	6155
15	2013	大同市	28707	47.25	3.36709	94.34	59.0269	238.9	0.170515	15879	0.77	7.79259	3.13	6330
15	2014	大同市	29607	49.83	3.22864	94.3	60.043	239.27	0.174477	16086	0.88	7.40531	3.26	6062
15	2015	大同市	30989	52.85	3.2137	94.62	61.0204	222.91	0.193202	16426	0.88	7.62175	4.29	7262
15	2016	大同市	30046	57.65	3.19748	94.17	62.0065	224.323	0.189728	18103	0.88	7.86487	4.45	6914
15	2017	大同市	32671	57.61	3.15737	94.47	62.9357	224.291	0.166135	15553	0.88	7.93258	4.49	7900
16	2003	阳泉市	9785	37.55	2.13271	97.87	52.8112	275.01	0.205686	5530	1.02	4.84508	3.83	2999.6
16	2004	阳泉市	11719	35.62	2.32703	97.64	53.9548	276.41	0.196243	5758	1.07	6.40991	2.01	3170
16	2005	阳泉市	15380	40.6	2.39915	98.23	55.0872	275.45	0.194025	5554	1.08	8.31435	2.47	2100
16	2006	阳泉市	18188	38.95	2.44493	98.33	56.2085	278.36	0.188299	5589	0.94	8.96918	2.59	3530
16	2007	阳泉市	20839	39.05	2.47187	98.12	57.3799	280.61	0.212852	6082	0.94	8.18512	2.76	3460
16	2008	阳泉市	23593	39.16	2.4518	98.37	58.0858	283.02	0.2101	6082	1.12	13.723	3.7	3908
16	2009	阳泉市	26383	41.18	2.45475	98.33	59.0346	285.05	0.214158	6241	1.13	21.2993	3.87	3529
16	2010	阳泉市	31898	39.01	2.59959	98.47	60.0058	286.17	0.196893	6453	1.13	20.4332	4.02	3547
16	2011	阳泉市	38500	38.96	2.6333	98.4	61.614	287.61	0.217898	6485	1.15	8.59018	4.25	3445
16	2012	阳泉市	43702	39.59	2.50023	98.48	63.0392	289.06	0.247238	6843	1.16	10.7746	4.22	3614
16	2013	阳泉市	46001	40.63	2.38524	98.31	64.0115	290.46	0.218593	6668	1.18	11.0142	4.23	3797
16	2014	阳泉市	44382	43.58	2.31107	98.21	64.9601	291.42	0.222003	6984	1.2	12.199	4.86	3600
16	2015	阳泉市	42688	48.5	2.29811	98.33	65.9015	288.84	0.211554	6773	1.21	14.0304	4.9	4285
16	2016	阳泉市	44461	50.31	2.28405	98.34	66.6785	291.028	0.214509	7065	1.22	19.6234	4.95	3941
16	2017	阳泉市	47790	50.78	2.2819	98.47	67.561	289.537	0.202647	5812	1.36	11.4631	4.67	3059
17	2003	长治市	8012	29.24	2.45045	89.26	33.5011	227.96	0.210821	9338	0.32	2.92238	0.77	5566.96
17	2004	长治市	9928	27.34	2.49341	90.64	34.4992	228.98	0.200083	9392	0.26	4.6168	0.96	5946.78
17	2005	长治市	12363	34.91	2.55444	92.75	37.3003	227.71	0.19597	8782	0.33	5.94236	1.19	5223
17	2006	长治市	14197	35.02	2.61183	93.71	38.4987	230.35	0.152911	8974	0.33	3.90456	1.26	5748
17	2007	长治市	16887	34.56	2.81556	94.16	39.6109	233.02	0.204461	9407	0.33	9.52452	1.29	5748
17	2008	长治市	20821	31.77	2.8622	95.24	40.449	235.61	0.205509	8447	0.33	9.74918	1.29	6000
17	2009	长治市	23558	32.68	2.87117	95.46	41.0415	237.21	0.212195	13702	0.33	5.08667	1.33	6046
17	2010	长治市	27642	30.24	2.83869	95.62	43.4309	238.59	0.206391	12741	0.42	5.06862	2.61	6000
17	2011	长治市	36425	28.09	2.80485	95.98	43.4309	240.57	0.186634	13191	0.42	6.4356	2.23	5959
17	2012	长治市	39523	28.62	2.74333	95.98	45.3097	241.85	0.220347	13399	0.42	6.32678	2.22	5921
17	2013	长治市	39343	30.74	2.50069	95.75	46.8711	243.66	0.167555	14544	0.42	7.29179	2.22	6006
17	2014	长治市	39196	37.29	2.38241	95.62	48.4608	244.08	0.160643	15474	0.43	6.72468	2.72	6289
17	2015	长治市	35029	44.01	2.3802	95.14	50.0205	242.52	0.189498	16083	0.43	6.77655	2.74	7048
17	2016	长治市	37063	44.25	2.36822	95.17	51.5311	243.955	0.193134	16133	0.43	7.42319	2.73	7309
17	2017	长治市	42887	42.05	2.36601	95.75	52.9291	242.207	0.178253	14118	0.42	13.0477	2.74	8388
18	2003	晋城市	9079	36.26	2.40347	94.06	38.5002	223.21	0.230567	6645	0.26	3.55039	1.06	1900
18	2004	晋城市	11148	30.68	2.4701	94.2	39.32	223.6	0.215116	7043	0.3	6.30438	1.07	1673
18	2005	晋城市	14356	31.18	2.4801	95.34	40.1197	223.25	0.219392	7092	0.31	8.05966	1.7	630
18	2006	晋城市	16489	30.95	2.57223	95.57	41.2915	235.06	0.190414	6892	0.33	9.097	1.64	1875
18	2007	晋城市	18773	31.62	2.7969	95.19	42.1985	235.99	0.201234	7232	0.33	11.0728	1.67	2555
18	2008	晋城市	23680	32.23	2.88396	95.74	43.2021	235.21	0.21019	7870	0.33	11.8344	1.73	1949
18	2009	晋城市	27108	32.54	2.85351	95.86	45.4669	229.74	0.213324	7287	0.33	16.504	1.78	2101
18	2010	晋城市	32337	32.19	2.9066	95.79	46.9982	229.42	0.211016	7683	0.38	18.2108	2.11	2100
18	2011	晋城市	39205	30.21	2.82342	95.67	52.7499	230.75	0.210373	7890	0.38	7.54575	2.1	2514
18	2012	晋城市	44257	31.23	2.77093	95.78	52.7494	231.55	0.232221	8323	0.54	8.14647	2.55	2732
18	2013	晋城市	47119	33.35	2.57598	95.8	54.4814	232.69	0.197794	9159	0.55	8.88819	2.54	2779
18	2014	晋城市	44943	37.02	2.46917	95.78	55.5199	232.28	0.19915	9509	0.55	10.1582	2.56	3562
18	2015	晋城市	44994	39.87	2.44178	95.27	56.4881	232.36	0.206669	10126	0.6	11.0838	2.63	3873
18	2016	晋城市	45271	42.37	2.42575	95.25	57.4217	233.422	0.195026	10611	0.6	18.8647	2.69	3916
18	2017	晋城市	49487	42.37	2.4093	95.6	58.3412	234.483	0.189373	8392	0.51	14.9711	2.69	3918
19	2003	朔州市	8013	33.39	2.79929	85.45	40.074	133.63	0.297397	3747	0.27	2.61841	1.95	845
19	2004	朔州市	9738	30.07	2.77925	87.18	41.0008	135.34	0.197475	3440	0.28	4.90631	2.1	870
19	2005	朔州市	12094	31.37	2.852	89.81	41.9387	137.14	0.217805	3590	0.28	6.20861	1.32	2600
19	2006	朔州市	15481	29.05	2.89879	90.97	42.8722	140.12	0.149863	4030	0.28	6.04011	1.48	1466
19	2007	朔州市	21828	30.56	2.84065	91.23	43.8163	138.17	0.204482	3773	0.3	9.54997	3.45	1399
19	2008	朔州市	27458	31.55	2.92815	93.39	44.1016	140.22	0.210011	4531	0.3	9.8202	1.64	1789
19	2009	朔州市	36452	42.4	2.99176	94.74	45.1749	142.21	0.19184	5443	0.3	8.02554	1.73	1848
19	2010	朔州市	41107	37.39	2.93907	93.95	46.2829	143.75	0.17784	5789	0.34	8.40479	1.76	1934
19	2011	朔州市	49692	36.37	2.85395	94.69	47.8732	161.66	0.17591	5707	0.39	6.1011	1.84	2000
19	2012	朔州市	58205	35.76	2.88282	94.94	50.0173	162.54	0.214348	6207	0.39	7.47199	2.43	2018
19	2013	朔州市	58989	37.95	2.65632	93.98	51.0836	163.41	0.175468	6758	0.39	7.25889	2.42	2061
19	2014	朔州市	57368	39.79	2.53768	93.88	52.1466	164.32	0.162438	6665	0.39	7.58706	2.45	1920
19	2015	朔州市	51256	48.75	2.54244	93.84	53.1551	152.47	0.188291	6903	0.39	5.87425	2.68	1867
19	2016	朔州市	52010	50.82	2.52566	93.87	54.2051	153.412	0.188189	7299	0.47	9.02785	3.74	2021
19	2017	朔州市	55316	53.4	2.51848	94.27	55.2928	154.353	0.164738	6068	0.47	7.08421	3.72	2395
20	2003	晋中市	6679	33.03	2.66462	86.23	37.6761	185.77	0.209931	9128	0.18	4.01244	0.4	2000
20	2004	晋中市	8300	31.46	2.68362	86.68	38.6828	186.61	0.190987	9800	0.21	5.98373	0.45	2200
20	2005	晋中市	10772	36.44	2.7092	88.84	39.6617	186.92	0.196129	9850	0.21	6.4556	0.5	2200
20	2006	晋中市	12491	36.43	2.77495	90.81	40.6287	188.98	0.137823	9885	0.23	8.84223	0.87	2336
20	2007	晋中市	15157	36.38	2.58207	91.34	41.5946	191.34	0.173575	9971	0.23	9.27029	0.97	2396
20	2008	晋中市	18219	34.52	2.90875	92.48	41.7093	193.79	0.193312	10361	0.23	14.4098	1.18	1755
20	2009	晋中市	20335	38.93	2.92839	91.15	42.9008	195.07	0.198154	11139	0.24	6.71159	1.51	1792
20	2010	晋中市	24275	36.74	2.95872	91.5	44.1236	195.8	0.192769	11437	0.24	6.3865	1.34	1953
20	2011	晋中市	27300	36.88	2.88665	91.7	45.7401	197.22	0.208227	11765	0.26	7.10272	1.76	2291
20	2012	晋中市	30093	36.93	2.84843	91.51	47.4078	198.27	0.220928	12036	0.31	7.13342	1.86	2491
20	2013	晋中市	30977	38.15	2.63741	90.57	48.8729	201.62	0.209667	13033	0.32	7.92411	1.83	2484
20	2014	晋中市	31434	42.63	2.53989	90.08	50.4533	201.62	0.189565	13657	0.43	7.67038	2.47	2948
20	2015	晋中市	31434	46.09	2.53045	89.88	51.7253	201.32	0.215765	14668	0.44	7.28256	2.66	4233
20	2016	晋中市	32646	47.12	2.52921	90.07	52.928	201.897	0.185813	15501	0.47	7.81178	2.7	4434
20	2017	晋中市	38274	45.02	2.51499	91.32	54.136	202.538	0.175206	11656	0.5	7.49681	2.72	4635
21	2003	运城市	5985	26.95	2.6592	85.19	28.3798	228.43	0.230341	11291	0.21	3.24179	0.22	860
21	2004	运城市	7461	26.16	2.63162	86.15	29.7738	351.85	0.207251	11376	0.21	3.2861	0.22	865
21	2005	运城市	9473	32.25	3.07662	88.61	31.1494	349.89	0.203561	14400	0.22	4.09708	0.22	1340
21	2006	运城市	11001	32.93	2.75934	89.08	32.5135	353.19	0.201987	15000	0.21	4.55943	0.33	2555
21	2007	运城市	12313	34.3	2.86698	88.32	33.8803	356.07	0.227293	15000	0.21	3.87563	0.37	2580
21	2008	运城市	12313	34.88	3.3208	87.22	35.0591	352.16	0.239873	16305	0.21	10.9602	0.62	2580
21	2009	运城市	14306	39.76	3.22803	84.13	36.2905	355.14	0.230551	22254	0.21	11.9137	0.64	2570
21	2010	运城市	16175	38.75	3.15357	82.9	37.5642	355.18	0.210152	22366	0.21	13.1741	0.78	2700
21	2011	运城市	19733	35.22	3.04851	83.82	39.5099	364.35	0.229111	25750	0.25	5.49609	0.77	2435
21	2012	运城市	20628	37.37	3.04439	83.44	41.4103	366.31	0.210579	29149	0.28	6.19983	0.83	2600
21	2013	运城市	21841	38.47	2.87834	82.82	43.0579	368.37	0.226622	29573	0.32	6.54056	0.83	2600
21	2014	运城市	22940	42.25	2.73543	83.59	44.4472	370.38	0.21669	26734	0.32	8.50724	0.86	2380
21	2015	运城市	22304	46.08	2.75838	83.6	46.1244	359.59	0.214641	27607	0.32	10.3097	0.9	1997
21	2016	运城市	23106	47.2	2.73758	83.51	47.6476	374.392	0.203296	27574	0.47	16.4972	1.16	2580
21	2017	运城市	25115	47.61	2.73245	84.03	48.9449	361.701	0.197881	22414	0.47	20.7992	1.2	4086
22	2003	忻州市	3658	38.75	3.47186	82.29	31.5539	115.66	0.225843	8942	0.07	1.1126	0.26	90
22	2004	忻州市	4327	39.09	3.57255	83.62	32.5737	118.73	0.208768	8728	0.07	1.24146	0.32	498
22	2005	忻州市	5519	47.2	3.88571	86.36	33.5801	119.16	0.194434	9112	0.08	3.16046	0.34	526
22	2006	忻州市	6506	43.81	3.88788	88.62	34.5994	119.37	0.188117	9321	0.08	3.29447	0.08	1350
22	2007	忻州市	8209	38.36	3.77616	90.18	35.6278	119.37	0.202345	9373	0.08	3.42814	0.08	1350
22	2008	忻州市	10101	38.13	4.0992	90.51	35.1616	120.74	0.190947	9400	0.09	3.2482	0.08	1394
22	2009	忻州市	11292	47.49	4.20195	87.81	36.4872	122.19	0.205708	10321	0.09	3.34144	0.11	1310
22	2010	忻州市	14193	44.15	4.28383	88.74	37.8579	122.45	0.193919	10891	0.12	5.20732	0.19	1330
22	2011	忻州市	18019	38.54	4.10261	90.1	39.799	123.47	0.215733	11407	0.12	5.81909	0.27	1690
22	2012	忻州市	20081	39.17	4.03273	90.78	41.4295	123.43	0.240037	11407	0.13	6.55968	0.64	1901
22	2013	忻州市	21052	40.31	3.74595	90.32	43.0388	124	0.212851	12187	0.13	6.61529	1.17	2541
22	2014	忻州市	21796	42.91	3.56047	90.45	44.6987	124.24	0.172555	12187	0.14	6.56	1.54	2469
22	2015	忻州市	21731	45.95	3.58038	90.65	46.3005	122.06	0.174184	12802	0.14	6.51612	1.21	1803
22	2016	忻州市	22747	47.05	3.55701	91.16	47.8986	122.455	0.179634	11274	0.14	14.1234	1.25	1854
22	2017	忻州市	27665	43.32	3.49724	92.52	49.4001	122.455	0.162081	8739	0.15	6.67682	1.4	1905
23	2003	临汾市	7298	27.71	2.18305	90.27	29.596	202.91	0.200101	11395	0.19	1.53012	0.4	2363.2
23	2004	临汾市	9221	25.8	2.3041	91.13	32.1359	204.73	0.177991	11799	0.18	1.79041	0.48	2363.2
23	2005	临汾市	12741	29.7	2.78713	94.18	34.6536	203.36	0.163262	10990	0.18	2.06044	0.57	2050
23	2006	临汾市	14242	30.06	2.46053	94.23	35.7608	205.65	0.148924	11596	0.18	4.91778	1.16	2392
23	2007	临汾市	15821	29.47	2.45914	94.14	36.3597	210.56	0.19149	13136	0.18	5.30683	1.13	2414
23	2008	临汾市	18031	29.56	2.52382	94.89	37.4393	213.03	0.194838	14540	0.18	5.24655	1.12	2416
23	2009	临汾市	18215	35.38	2.9405	92.76	38.25	215.56	0.190695	14185	0.18	15.0074	1.14	2290
23	2010	临汾市	20851	34.18	3.01719	92.52	40.7804	215.69	0.190908	15037	0.18	14.9804	1.35	2449
23	2011	临汾市	26220	30.38	3.07333	93.42	42.389	217.07	0.192837	16546	0.21	7.33933	1.37	2576
23	2012	临汾市	28031	31.22	3.07375	93.36	44.1005	209.72	0.210215	15591	0.27	7.8028	1.44	2541
23	2013	临汾市	28663	33.01	2.82385	92.87	45.6705	210.71	0.164625	16488	0.27	8.50864	1.51	2430
23	2014	临汾市	27557	37.84	2.69674	92.17	47.139	211.58	0.147196	17485	0.27	10.1155	1.5	2557
23	2015	临汾市	26239	43.64	2.71941	92.17	48.6192	212.58	0.17921	17534	0.27	11.7038	1.77	2565
23	2016	临汾市	27102	45.48	2.70727	92.04	50.0314	214.057	0.165058	18829	0.27	18.4018	1.77	2820
23	2017	临汾市	29539	46.52	2.68794	92.81	51.4002	213.564	0.154413	15955	0.27	13.9473	1.5	2858
24	2003	吕梁市	3902	32.24	4.23366	86.76	28.8001	165.78	0.253523	6486	0.03	1.87104	0.48	670
24	2004	吕梁市	5147	28.11	4.06799	88.26	30.2717	167	0.23669	6693	0.04	3.95055	0.58	690
24	2005	吕梁市	8800	28.62	4.08338	93.67	31.7435	168.46	0.22913	7278	0.05	2.942	0.68	710
24	2006	吕梁市	11453	27.72	3.34322	95.14	33.2302	171.53	0.218753	8237	0.06	4.17187	0.78	730
24	2007	吕梁市	14241	26.22	3.86432	94.99	34.7092	174.25	0.247271	8932	0.07	4.6948	0.88	750
24	2008	吕梁市	17553	24.97	3.95091	95.78	35.8004	177.31	0.244675	8960	0.07	4.64865	0.62	750
24	2009	吕梁市	16903	30.14	3.98228	93.83	36.629	179.42	0.233103	9580	0.09	14.7314	0.77	750
24	2010	吕梁市	23267	25.64	3.88032	94.84	37.9145	180.55	0.221974	12081	0.09	14.2478	0.82	750
24	2011	吕梁市	30224	22.03	3.63046	95.74	39.8395	183.25	0.225818	10948	0.11	6.69047	0.82	1021
24	2012	吕梁市	32709	22.3	3.68516	95.53	41.611	185.38	0.246819	10456	0.11	6.757	0.81	1021
24	2013	吕梁市	31183	24.13	3.32054	94.73	43.1004	185.45	0.210823	10782	0.11	6.34227	0.85	805
24	2014	吕梁市	28960	31.59	3.18116	93.77	44.6697	183.96	0.199091	11122	0.11	8.89972	0.9	946
24	2015	吕梁市	25003	37.43	3.18415	94.35	46.2398	182.21	0.21832	11226	0.12	10.1722	0.93	882
24	2016	吕梁市	25896	38.82	3.16317	94.61	47.8003	184.095	0.217302	12202	0.12	8.61747	0.92	1002
24	2017	吕梁市	33886	32.68	3.12232	95.66	49.2511	184.566	0.20431	8613	0.16	10.4676	1.12	778
25	2003	呼和浩特市	18791	47.82	2.59703	90.84	63.701	124.18	0.126853	6983	0.7	9.08027	2.31	7978
25	2004	呼和浩特市	26321	48.49	2.53833	91.76	55.98	124.65	0.126986	7344	0.78	11.3744	3.18	7956
25	2005	呼和浩特市	29049	56.31	2.62362	93.66	57.6008	123.95	0.1268	8449	0.83	14.5237	4.39	8030
25	2006	呼和浩特市	34710	55.29	2.64789	94.2	59.3907	125.3	0.118658	8969	0.87	18.0471	6.37	7818
25	2007	呼和浩特市	42016	56.62	2.76422	94.35	61.0845	128.22	0.148013	8230	0.87	23.0982	8.4	7826
25	2008	呼和浩特市	49606	56.16	2.87434	94.29	62.5538	130.23	0.136592	10128	0.9	28.2438	9.55	7935
25	2009	呼和浩特市	61108	59.16	2.87067	95.25	63.9948	132.01	0.13433	13495	0.9	30.2601	9.44	10080
25	2010	呼和浩特市	66929	58.71	2.87834	95.1	62.46	133.28	0.154937	11418	0.97	35.3305	10.55	9488
25	2011	呼和浩特市	75266	58.69	2.8768	94.97	63.7694	133.08	0.123969	11607	1.01	17.1084	11.38	11189
25	2012	呼和浩特市	84534	58.68	2.87351	95.13	65.2096	131.97	0.12444	11723	1.22	19.2965	12.39	10974
25	2013	呼和浩特市	115829	63.05	2.80777	95.03	66.239	136.13	0.127178	13558	1.5	21.4648	12.19	11096
25	2014	呼和浩特市	95961	66.36	2.76942	95.67	66.9207	138.41	0.124013	14493	1.34	23.3251	13.73	11810
25	2015	呼和浩特市	101492	67.86	2.7694	95.92	67.4892	139.07	0.136623	16777	1.51	27.3307	13.66	10465
25	2016	呼和浩特市	103235	68.56	2.77054	96.43	68.2196	138.085	0.125711	17775	1.49	34.541	15.89	14060
25	2017	呼和浩特市	88087	68.53	2.77008	96.07	69.0799	139.231	0.13297	17788	1.51	30.6083	16.35	14028
26	2003	包头市	19089	38.45	2.68297	94.73	76.1334	85.76	0.0970873	9081	0.54	7.05329	4.74	13000
26	2004	包头市	28998	37.95	2.78095	95.19	69.0007	75.71	0.0923009	8776	0.54	11.1165	5.98	12400
26	2005	包头市	40457	43.32	2.83223	96.34	71.1564	75.38	0.0959709	8743	0.64	13.3584	6.58	11213
26	2006	包头市	47902	42.32	2.8329	96.52	73.1001	76.49	0.0989002	8902	0.64	16.2744	8.29	11213
26	2007	包头市	59719	44.99	2.90754	96.47	74.6995	77.28	0.130844	9727	0.65	21.1524	8.55	8456
26	2008	包头市	70004	40	2.94809	97.04	75.9005	78.42	0.120291	10227	0.65	25.6221	8.75	9500
26	2009	包头市	84979	43.26	2.95014	97.44	77.9005	79.08	0.122689	10909	0.66	32.0338	9.14	8167
26	2010	包头市	94269	43.19	2.95026	97.3	79.4917	79.16	0.137401	11440	0.66	34.0828	9.55	8232
26	2011	包头市	112372	41.93	2.94542	97.34	80.5013	79.86	0.14537	12385	0.67	14.8907	9.73	8035
26	2012	包头市	125709	42.07	2.93214	97.37	81.3982	80.47	0.138701	13905	0.67	12.8357	9.94	8583
26	2013	包头市	155690	45.52	2.83138	97.15	81.9993	81.04	0.121479	14109	0.67	12.4811	10.02	9033
26	2014	包头市	130676	47.94	2.79289	97.23	82.3008	80.56	0.120352	14279	0.69	12.9141	10.73	9255
26	2015	包头市	132253	48.91	2.78759	97.29	82.7006	80.67	0.127291	14756	0.71	12.3821	11.14	10657
26	2016	包头市	136021	50.43	2.78757	97.54	82.9986	80.6684	0.128913	15825	0.73	13.1624	11.64	11070
26	2017	包头市	95668	53.125	2.78165	97.225	83.2986	80.6684	0.15294	15818	0.76	12.7747	12.7	12229
27	2003	乌海市	16344	47.03	2.18994	97.69	94.8491	237.17	0.0919485	1855	3.28	4.4637	3.75	6300
27	2004	乌海市	20081	44.68	2.1122	98.17	94.8491	240.76	0.0843954	2110	3.28	5.97277	7.03	6277
27	2005	乌海市	27187	42.33	2.15879	98.38	94.8491	245.78	0.0808597	2126	3.28	7.27047	6.96	6320
27	2006	乌海市	32598	43.17	2.0266	98.65	94.8491	247.15	0.112224	4026	2.21	8.60415	8.6	5510
27	2007	乌海市	40135	42.46	2.09664	98.79	94.8491	271.95	0.132395	2190	2.21	8.78407	8.81	6357
27	2008	乌海市	50036	40.81	2.07779	98.85	94.8491	275.2	0.145535	2347	2.21	11.3569	9.74	3120
27	2009	乌海市	64147	41.12	2.19631	99	94.8491	274	0.10533	2726	2.21	9.70558	9.82	2910
27	2010	乌海市	76653	38.31	2.14576	99.05	94.8491	302.17	0.116731	2897	3.7	12.3208	9.85	2534
27	2011	乌海市	89521	36.74	2.07204	99.1	93.6144	308.67	0.105639	3093	3.59	11.7098	12.03	2440
27	2012	乌海市	103242	34.95	2.03902	99.14	93.1723	312.66	0.0960841	3556	3.59	14.5403	14.27	2440
27	2013	乌海市	103660	33.92	2.42482	99.09	93.127	315.34	0.094508	3862	3.59	6.71501	14.14	3020
27	2014	乌海市	108556	37.21	2.34548	99.21	93.6872	315.96	0.104651	3551	3.59	13.5478	18.7	3056
27	2015	乌海市	100871	39.06	2.35856	99.16	94.1603	263.63	0.113868	3083	3.73	16.0387	24.81	4218
27	2016	乌海市	102725	40	2.35961	99.15	94.4781	263.631	0.106972	3203	3.73	16.242	25.07	3945
27	2017	乌海市	73085	48.93	2.34231	99.07	94.7425	250.855	0.118234	3087	3.66	16.8468	24.89	5555
28	2003	赤峰市	5315	33.45	2.93857	73.76	32.3328	49.69	0.187815	10567	0.05	2.02544	0.44	2613
28	2004	赤峰市	7130	37.18	2.77681	72.71	33.8535	49.66	0.191822	10868	0.05	3.253	0.16	2583
28	2005	赤峰市	7894	38.95	2.68797	73.47	35.1351	49.47	0.200761	11445	0.07	1.78495	0.19	3162
28	2006	赤峰市	9751	37.61	2.62453	76.9	36.3069	50.01	0.185878	11747	0.08	2.04953	0.77	2822
28	2007	赤峰市	13471	32.3	2.72558	79.42	37.4914	49.94	0.217938	12324	0.09	4.18053	0.82	3731
28	2008	赤峰市	17242	30.92	2.70718	80.92	38.8309	50.35	0.211042	13350	0.09	4.95739	0.92	3743
28	2009	赤峰市	21037	28.93	2.81181	83.69	40.1621	51.01	0.209826	15432	0.09	3.18463	1.25	5424
28	2010	赤峰市	25059	26.23	2.80868	83.67	41.1918	50.85	0.211982	15410	0.09	13.6716	1.63	6983
28	2011	赤峰市	31121	24.4	2.65294	84.35	42.4972	51.09	0.214471	16120	0.09	5.0424	1.68	7744
28	2012	赤峰市	36360	23.09	2.63219	84.87	43.6881	51.23	0.205153	19436	0.1	5.75128	2.78	7981
28	2013	赤峰市	36340	27.89	2.90335	84.3	44.8876	51.58	0.21102	21550	0.12	6.16259	3.3	8742
28	2014	赤峰市	41309	29.35	2.85913	84.57	46.0438	51.74	0.199319	18410	0.12	7.1331	3.91	9246
28	2015	赤峰市	43269	35.1	2.85917	85.12	47.2222	51.43	0.190529	23999	0.12	6.45084	3.99	9379
28	2016	赤峰市	44936	36.37	2.87233	84.88	48.2904	51.4324	0.189167	23889	0.12	7.00516	3.75	9370
28	2017	赤峰市	32641	42.42	2.86515	80.05	49.3789	51.11	0.188621	20383	0.12	12.3565	3.78	10081
29	2003	通辽市	7730	36.74	2.4406	67.65	32.2158	51.95	0.166978	5058	0.05	1.79095	0.39	2126
29	2004	通辽市	8940	32.84	2.37591	72.2	33.2947	51.82	0.16668	4794	0.05	2.09347	0.54	2100
29	2005	通辽市	10616	36.6	2.31465	72.95	34.7001	51.56	0.155861	5739	0.05	2.35986	0.77	1890
29	2006	通辽市	13354	35.71	2.23221	76.32	35.9991	52.49	0.153008	5527	0.05	2.55989	0.99	2900
29	2007	通辽市	18952	31.96	2.33764	78.67	37.21	53.11	0.17362	6019	0.06	3.0993	1.41	4383
29	2008	通辽市	25402	31.05	2.33999	80.47	38.5112	53.23	0.171957	6548	0.08	3.00631	1.55	4475
29	2009	通辽市	31147	34.24	2.32744	84.39	39.87	53.56	0.157219	7073	0.11	3.80882	1.47	4782
29	2010	通辽市	38157	32.43	2.37637	84.85	40.3758	53.53	0.16936	7927	0.11	13.6806	2.33	4523
29	2011	通辽市	46167	30.72	2.29324	85.6	41.6582	53.76	0.161348	9076	0.13	16.8037	2.36	4726
29	2012	通辽市	53976	29.5	2.2148	86.25	42.9476	53.71	0.151868	9950	0.13	16.3048	2.44	4800
29	2013	通辽市	55508	33.43	2.39231	85.55	44.2813	53.95	0.140554	12764	0.1	12.4553	2.43	5000
29	2014	通辽市	60380	36.23	2.35371	85.82	45.3585	45.88	0.136351	13288	0.1	6.20225	2.84	5649
29	2015	通辽市	60123	37.7	2.35791	85.64	46.3503	53.5	0.147935	11507	0.1	7.24451	2.97	5828
29	2016	通辽市	62424	37.88	2.36893	86.52	47.539	53.768	0.146432	12370	0.1	7.24147	3	5322
29	2017	通辽市	39102	44.32	2.36089	78.49	48.5601	53.6849	0.1638	14348	0.1	8.01611	3.04	5317
30	2003	鄂尔多斯市	20074	27.46	2.33139	87.51	75.1158	15.67	0.0983361	4057	0.04	3.46282	0.25	495
30	2004	鄂尔多斯市	26000	26.75	2.24411	89.48	72.8351	15.78	0.0951285	4710	0.03	10.4327	0.71	828
30	2005	鄂尔多斯市	40167	32.75	2.39622	93.17	74.5853	15.89	0.090609	4874	0.11	5.11976	1.3	820
30	2006	鄂尔多斯市	53163	33.83	2.44932	94.62	76.6931	16.25	0.0896617	4749	0.11	5.88326	1	1085
30	2007	鄂尔多斯市	75164	34.3	2.64988	95.66	78.0846	16.6	0.125931	4778	0.17	6.84888	2.1	1388
30	2008	鄂尔多斯市	102128	32.41	2.75596	96.41	78.9189	17.25	0.118669	9260	0.12	6.1475	3.07	1030
30	2009	鄂尔多斯市	134400	32.02	2.80443	97.2	80.131	17.23	0.115977	9260	0.18	10.2593	5.95	1829
30	2010	鄂尔多斯市	175125	31.17	2.8786	97.32	69.1949	17.57	0.137562	9662	0.19	13.4092	6.72	1908
30	2011	鄂尔多斯市	163014	32.02	2.91464	97.42	69.8319	18.23	0.109628	7191	0.13	14.4471	10.58	2253
30	2012	鄂尔多斯市	182680	29.46	2.90294	97.53	71.9988	17.53	0.122563	8424	0.13	23.432	11.83	2311
30	2013	鄂尔多斯市	256877	31.55	2.66317	97.53	72.4015	17.79	0.112779	9872	0.13	36.0791	11.75	2584
30	2014	鄂尔多斯市	200152	35.15	2.6031	97.54	72.801	17.98	0.104301	9810	0.13	14.7436	11.65	2573
30	2015	鄂尔多斯市	207163	36.94	2.59584	97.66	73.1309	18.1	0.0945718	10217	0.13	12.7765	11.63	3119
30	2016	鄂尔多斯市	215488	37.35	2.59826	97.56	73.5416	18.3281	0.100963	11022	0.13	13.0189	11.51	3111
30	2017	鄂尔多斯市	173046	40.25	2.6038	96.89	74.0513	18.5587	0.132318	9494	0.13	13.6025	12.12	3155
31	2003	呼伦贝尔市	7900	30.23	3.71786	72.51	60.5821	10.72	0.115918	9540	0.01	3.63175	1.89	1349
31	2004	呼伦贝尔市	9598	30.05	2.6648	72.58	60.7086	10.69	0.121647	9603	0.01	3.85713	1.94	1639
31	2005	呼伦贝尔市	11919	40.64	2.56964	72.65	61.4101	10.66	0.127376	9666	0.01	4.08252	1.99	1639
31	2006	呼伦贝尔市	14628	39.66	2.50859	75.35	61.9351	10.66	0.130045	9594	0.01	4.03393	2	1300
31	2007	呼伦贝尔市	18687	40.65	2.46101	75.57	62.2672	10.68	0.14291	10454	0.01	4.41307	2.01	1339
31	2008	呼伦贝尔市	23413	38.3	2.59858	77.24	62.8946	10.75	0.155345	9725	0.01	4.71594	2	1600
31	2009	呼伦贝尔市	28882	38.87	2.69299	80.15	63.3957	10.73	0.133004	10463	0.01	5.42166	2.02	1650
31	2010	呼伦贝尔市	34452	38.63	2.68662	80.43	67.6669	10.71	0.14166	10677	0.02	5.95345	2.02	1923
31	2011	呼伦贝尔市	45038	37.34	2.5809	81.27	68.3348	10.67	0.143308	11489	0.02	6.53846	2.54	2120
31	2012	呼伦贝尔市	52649	37.01	2.56103	82.1	68.9707	10.51	0.140841	13263	0.02	1.19032	2.58	2300
31	2013	呼伦贝尔市	56544	37.64	2.34557	81.61	69.7302	10.02	0.131472	13154	0.02	3.86797	2.71	2085
31	2014	呼伦贝尔市	60152	39.44	2.30555	82.79	70.2589	10.52	0.12038	13393	0.02	8.3707	2.64	2897
31	2015	呼伦贝尔市	63131	40.87	2.30777	83.51	70.8411	10.25	0.127263	14091	0.02	9.73972	2.71	2586
31	2016	呼伦贝尔市	64140	41.85	2.30343	84.67	71.5184	10.2462	0.121605	13606	0.02	9.75286	2.75	2734
31	2017	呼伦贝尔市	46901	44.1	2.29696	78.96	72.1295	10.2857	0.112015	13854	0.02	9.663	2.75	2924
32	2003	巴彦淖尔市	8643	35.36	2.0272	64.74	41.2603	27.34	0.163051	4232	0.05	3.18106	0.49	130
32	2004	巴彦淖尔市	10774	33.05	1.96418	67.9	41.6994	27.62	0.167451	4350	0.05	5.80299	0.56	250
32	2005	巴彦淖尔市	12560	31.66	1.8762	69.71	42.3631	27.3	0.150402	4560	0.05	6.1061	0.63	370
32	2006	巴彦淖尔市	16045	29.07	1.9093	74	43.1221	27.85	0.133875	4544	0.05	7.76991	0.7	490
32	2007	巴彦淖尔市	20423	27.49	1.90594	74.94	43.8347	28.3	0.133259	4819	0.05	10.5598	0.77	610
32	2008	巴彦淖尔市	25237	26.6	1.81387	78.9	44.7912	28.72	0.131255	5240	0.05	12.28	0.76	1284
32	2009	巴彦淖尔市	29384	25.62	1.62001	80.52	45.7811	26.9	0.126579	5432	0.06	17.3589	1.3	1292
32	2010	巴彦淖尔市	35463	23.97	1.75012	80.27	48.4041	28.93	0.131608	5971	0.06	20.6602	1.35	1380
32	2011	巴彦淖尔市	43118	23.11	1.65937	80.74	49.4928	29	0.123682	6368	0.06	23.4904	1.33	1288
32	2012	巴彦淖尔市	48812	22.54	1.72203	81.41	50.2114	28.98	0.108449	8510	0.06	3.10659	1.65	1400
32	2013	巴彦淖尔市	45622	24.33	1.8718	80.56	51.0621	28.45	0.115168	7573	0.07	5.51829	3.42	1489
32	2014	巴彦淖尔市	51872	25.45	1.81219	80.58	51.9113	27.42	0.119698	10759	0.08	8.75817	3.99	2313
32	2015	巴彦淖尔市	53000	30.56	1.80384	81.33	52.6459	26.4	0.123025	8426	0.08	8.14969	5.03	2045
32	2016	巴彦淖尔市	54480	32.1	1.81397	82.72	53.338	26.4043	0.122924	8865	0.08	8.85714	5.03	2884
32	2017	巴彦淖尔市	43949	39.04	1.80225	78.53	54.1726	26.7117	0.113216	7368	0.08	9.02891	2.66	1926
33	2003	乌兰察布市	5739	26.67	2.63283	69.7	33.6277	49.66	0.127097	3963	0.06	0.772764	1.24	430
33	2004	乌兰察布市	6760	24.96	2.48121	70.96	32.8302	49.85	0.112877	3897	0.06	0.890214	1.71	530
33	2005	乌兰察布市	8480	35.37	2.62077	74.01	33.974	50.01	0.125489	3897	0.06	0.925143	2.18	630
33	2006	乌兰察布市	10268	35.06	2.61736	77.42	34.7282	51.05	0.131117	4662	0.06	1.05026	2.65	730
33	2007	乌兰察布市	16071	33.25	2.92105	81.98	35.3321	52.17	0.157137	3647	0.06	1.3221	3.12	830
33	2008	乌兰察布市	20358	32.68	2.89338	81.07	36.2306	52.69	0.16885	4325	0.06	1.27129	3.09	880
33	2009	乌兰察布市	23489	30.16	3.10473	84.36	37.1583	53.17	0.138498	4592	0.07	3.01325	2.06	1200
33	2010	乌兰察布市	26604	27.33	3.19074	83.45	42.312	52.67	0.127775	4537	0.07	3.94746	2.09	1853
33	2011	乌兰察布市	32246	26.27	3.20375	85.81	42.898	52.99	0.125549	4959	0.1	4.98961	3.8	947
33	2012	乌兰察布市	36721	25.69	3.1794	84.45	43.5991	48.27	0.128951	6264	0.1	5.23704	3.97	1026
33	2013	乌兰察布市	29463	33.15	3.00043	83.97	44.6691	51.98	0.122134	6924	0.11	7.42323	4.12	1056
33	2014	乌兰察布市	41138	35.81	2.92256	84.9	45.7347	50.82	0.118501	7612	0.11	1.31047	4.29	1162
33	2015	乌兰察布市	43221	42.15	2.91849	85.51	46.8041	50.28	0.114106	7808	0.11	10.2494	4.4	1564
33	2016	乌兰察布市	44517	42.57	2.92405	86.37	47.8521	50.2752	0.126516	7810	0.11	11.0949	4.4	1636
33	2017	乌兰察布市	34301	39.81	2.92405	85.225	49.0083	49.9083	0.121715	6549	0.13	4.33577	4.54	1541
34	2003	沈阳市	23271	47.18	2.08512	94.5	77.1851	530.89	0.134628	33190	2.01	14.248	4.8	44118
34	2004	沈阳市	27487	44.69	2.05291	94.17	78.6993	534.57	0.135819	31743	2.24	11.6133	5.84	47450
34	2005	沈阳市	29935	50.45	1.9996	93.94	74.8105	538.19	0.12781	29914	2.38	13.9152	6.29	56940
34	2006	沈阳市	35940	49.42	2.03974	94.63	81.1592	542.03	0.125863	33956	2.51	0.727813	6.12	54750
34	2007	沈阳市	45582	46.54	2.14613	94.84	82.2697	546.82	0.142667	33620	2.67	13.0022	7.4	55197
34	2008	沈阳市	54248	45.14	2.11895	95.24	76.5164	549.7	0.14725	33890	2.85	13.3803	7.95	49187
34	2009	沈阳市	54654	45.31	2.11066	95.15	77.1196	552.04	0.139457	36433	3.04	13.7334	8.44	54750
34	2010	沈阳市	62357	44.94	2.04959	95.36	77.0595	554.39	0.149162	42822	3.17	14.3672	8.46	54429
34	2011	沈阳市	72648	44.12	2.01521	95.29	78.6296	556.77	0.150008	43001	3.31	15.5461	9.24	47846
34	2012	沈阳市	80480	43.99	2.02614	95.23	79.8201	558.39	0.155899	50933	3.51	17.8208	9.81	51126
34	2013	沈阳市	98467	43.84	2.00968	95.51	80.2095	560.18	0.14935	53515	3.51	17.8578	9.78	52320
34	2014	沈阳市	85816	45.53	2.73405	95.41	80.403	568.3	0.128444	55775	3.62	16.9705	9.96	57552
34	2015	沈阳市	87734	47.53	2.71705	95.3	80.55	567.65	0.133062	58959	3.62	16.8792	9.21	59689
34	2016	沈阳市	66893	56.41	2.71081	95.2	80.5499	570.762	0.13948	61894	4.57	18.8209	8.42	74921
34	2017	沈阳市	69754	57.75	2.67513	95.68	80.5703	573.095	0.133825	64196	4.3	20.0633	9.19	71469
35	2003	大连市	29206	43.11	2.01662	91.04	74.237	445.49	0.093619	24453	1.97	8.44816	3.86	28368
35	2004	大连市	34975	42.07	2.03251	92.19	70.9601	446.64	0.0989585	26008	1.97	13.6893	4.22	28313
35	2005	大连市	38196	45.2	2.03185	91.48	72.8692	449.6	0.0993862	25197	1.97	17.297	4.31	28393
35	2006	大连市	42579	44.05	1.91151	91.88	74.65	454.97	0.0953543	26162	2.05	11.5765	4.6	30142
35	2007	大连市	51630	42.99	1.80531	92.04	76.0473	459.83	0.115539	27180	2.05	12.9733	4.81	29583
35	2008	大连市	63198	40.83	1.78249	92.51	77.3597	463.95	0.129116	28052	2.05	14.3645	5.07	29679
35	2009	大连市	70781	43.89	1.7729	92.8	78.7784	465.09	0.12429	29839	2.05	14.6051	5.38	29724
35	2010	大连市	77704	42.43	1.72875	93.31	74.4216	466.39	0.123219	30207	3.1	15.1639	5.99	28242
35	2011	大连市	91295	41.47	1.70801	93.57	75.6642	468.06	0.131783	32874	3.1	16.9993	6.07	32064
35	2012	大连市	102922	41.65	1.72226	93.55	75.6827	469.47	0.153722	34595	3.14	18.2279	6.11	34881
35	2013	大连市	129455	42.89	1.70672	93.76	77.2001	470.38	0.112783	36931	3.15	18.9526	6.13	37188
35	2014	大连市	109939	45.93	2.47959	94.23	78.0785	472.63	0.106027	40772	3.15	17.7935	6.16	38387
35	2015	大连市	110682	50.83	2.44697	94.14	78.3312	472.4	0.120135	41569	3.15	17.0949	6.18	38460
35	2016	大连市	97470	51.36	2.42914	93.21	78.3298	473.994	0.125639	42301	3.45	18.9589	6.51	40357
35	2017	大连市	100033	53.65	2.4066	94.16	78.3901	473.199	0.11872	41444	3.22	19.476	6.81	38603
36	2003	鞍山市	22909	39.03	1.8585	94.53	63.3341	373.19	0.127635	16370	1.46	6.47845	2.91	33928
36	2004	鞍山市	28900	35.78	1.94263	94.98	63.8538	374.99	0.118953	14105	1.47	7.54104	3.06	33928
36	2005	鞍山市	29338	39.48	1.99221	94.5	65.1452	375.75	0.112353	14377	1.47	5.65177	3.26	33928
36	2006	鞍山市	32644	39.83	2.0373	94.63	66.0402	377.16	0.109753	14426	1.52	6.39444	3.46	33928
36	2007	鞍山市	38387	39.65	2.09904	95.44	66.7407	378.57	0.124965	14893	1.56	7.0866	3.65	36008
36	2008	鞍山市	45830	40.8	2.06754	95.45	67.6581	379.83	0.121999	14973	1.6	7.29953	3.83	21519
36	2009	鞍山市	49301	42.44	2.04227	95.23	68.7001	380.49	0.12293	15442	1.66	7.81371	4.03	36147
36	2010	鞍山市	58426	41.3	1.99168	95.62	67.1741	380.23	0.106113	16142	1.71	8.49572	4.6	19300
36	2011	鞍山市	68224	41.99	1.91073	95.39	70.7288	379.85	0.144259	16905	1.76	9.0585	4.77	21748
36	2012	鞍山市	69211	41.65	1.91757	94.88	69.7775	378.56	0.114237	18094	1.8	9.36356	4.99	21397
36	2013	鞍山市	74950	41.91	1.87668	94.97	73.2079	377.9	0.0947694	19018	1.81	9.74202	5.19	21825
36	2014	鞍山市	66860	43.94	2.30265	94.5	71.9424	376.23	0.0989233	19355	1.83	9.2332	5.41	21329
36	2015	鞍山市	64710	46.97	2.28278	94.16	72.1807	373.85	0.122322	20337	1.85	8.83921	5.57	21479
36	2016	鞍山市	40532	57.32	2.22039	93.16	72.1803	373.852	0.126786	20807	1.86	9.98483	4.4	17789
36	2017	鞍山市	44790	54.48	2.21025	94.32	72.2596	371.37	0.127288	19076	1.86	10.3598	4.47	18574
37	2003	抚顺市	13912	33.68	1.93259	92.22	65.0413	200.03	0.133559	10466	1.09	4.15155	3.76	13216
37	2004	抚顺市	16637	32.44	1.95754	92.8	65.6832	199.5	0.121257	10640	1.12	6.80363	4.3	13196
37	2005	抚顺市	17372	38.32	2.13866	92.63	66.2861	199.07	0.117154	10298	1.12	4.67966	4.59	13038
37	2006	抚顺市	20426	37.55	2.23678	93.13	66.8154	198.63	0.118714	10589	1.07	5.59049	4.47	13208
37	2007	抚顺市	24451	37.37	2.22874	93.32	67.2959	198.47	0.118834	10319	1.08	7.18639	4.51	12610
37	2008	抚顺市	29645	36.56	2.23637	93.32	67.7839	198	0.107437	9308	1.1	6.21936	4.64	13800
37	2009	抚顺市	31343	37.21	2.20583	93.34	68.3378	197.49	0.0934868	8518	1.12	6.73078	4.95	14774
37	2010	抚顺市	41810	35.18	2.12453	93.88	71.643	195.98	0.0887007	8249	1.16	7.02042	5.36	9774
37	2011	抚顺市	52245	33.18	2.05797	93.67	72.2796	195.27	0.14604	9071	1.21	7.5498	5.7	15608
37	2012	抚顺市	58512	33.53	2.04184	93.12	73.687	194.52	0.160589	9895	1.16	8.18974	5.93	14489
37	2013	抚顺市	61488	33.65	2.00725	92.94	71.4427	193.36	0.0778096	10433	1.19	8.66679	6.34	15153
37	2014	抚顺市	61183	38.41	2.28193	92.7	75.2523	192.84	0.0732962	10856	1.21	8.12824	6.36	21718
37	2015	抚顺市	58597	43.07	2.27919	91.94	75.5577	191.63	0.104867	12315	1.22	7.61527	6.41	20586
37	2016	抚顺市	41741	42.88	2.26919	93.26	75.4804	190.738	0.105443	13187	1.24	8.59986	6.51	18310
37	2017	抚顺市	45934	41.1	2.26815	94.36	75.5109	187.206	0.108901	11446	1.25	8.99128	6.73	20735
38	2003	本溪市	14985	37.38	1.88256	92.84	73.1513	186.16	0.144778	9529	1.25	9.19492	3.91	23509
38	2004	本溪市	18752	34.53	1.89189	93.85	74.3118	186.14	0.159785	8879	1.25	10.7978	4.29	23509
38	2005	本溪市	21922	34.39	2.01517	93.56	75.4438	185.95	0.152004	10509	1.25	12.305	4.5	24953
38	2006	本溪市	25619	33.25	2.1275	93.55	76.7518	185.69	0.150535	8947	1.26	13.9045	4.62	25645
38	2007	本溪市	31066	32.19	2.13554	94.04	77.9903	185.44	0.17559	8911	1.26	16.6926	4.76	25287
38	2008	本溪市	39199	30.94	2.15941	94.35	79.2672	185.07	0.173235	8845	1.26	6.92471	4.91	24988
38	2009	本溪市	44251	34.91	2.17859	94.41	80.5586	184.83	0.159064	9065	1.27	6.82066	5.14	24812
38	2010	本溪市	50612	32.66	2.1383	94.96	74.3609	183.81	0.13464	8909	1.27	7.38157	5.36	18731
38	2011	本溪市	60552	32.02	2.07392	94.92	74.729	183.5	0.12837	9005	1.27	8.19857	5.51	16406
38	2012	本溪市	64459	33.94	2.08019	94.59	75.73	182.13	0.138128	9627	1.28	8.86403	5.96	18374
38	2013	本溪市	78530	35.1	2.04523	94.77	77.4883	181.07	0.138699	10357	1.3	9.27039	6.4	19315
38	2014	本溪市	67879	39.77	2.21491	94.57	77.9002	180.75	0.114419	10654	1.3	10.9505	6.45	19431
38	2015	本溪市	67656	42.81	2.18831	94.24	78.0686	179.53	0.146102	10654	1.3	8.04775	6.5	19434
38	2016	本溪市	44745	47.7	2.14653	91.16	78.0621	178.338	0.137453	11415	1.3	9.22767	6.55	19434
38	2017	本溪市	46050	49.81	2.13208	93.92	78.0676	175.897	0.140259	10785	1.3	10.392	6.65	20410
39	2003	丹东市	9655	44.12	1.57586	82.57	52.95	160.49	0.176078	10256	0.35	4.63345	1.5	8114
39	2004	丹东市	12050	44.49	1.58255	83.55	54.1625	160.33	0.19446	9811	0.35	4.84309	1.56	5558
39	2005	丹东市	13502	42.69	1.64696	83.81	55.1959	161.27	0.172767	11159	0.35	5.2397	1.57	5718
39	2006	丹东市	15893	41.04	1.69032	84.91	56.1848	161.36	0.170872	10911	0.36	5.19322	1.62	5733
39	2007	丹东市	19119	40.59	1.77069	85.7	57.2899	161.54	0.180349	10821	0.36	5.49069	1.66	4467
39	2008	丹东市	23223	39.2	1.75577	86.29	58.4287	161.48	0.192279	10341	0.36	6.29901	1.66	5511
39	2009	丹东市	25034	37.48	1.75837	85.68	59.6207	159.4	0.137346	11432	0.35	6.48677	1.69	6000
39	2010	丹东市	29893	35.07	1.74293	86.27	60.3387	157.85	0.135468	11790	0.35	22.1602	2.32	3970
39	2011	丹东市	36841	35.04	1.70667	86.53	62.3217	157.67	0.144605	12702	0.35	7.6518	2.86	4052
39	2012	丹东市	42171	36.13	1.71727	86.21	63.0008	157.28	0.172964	13597	0.35	8.24674	2.87	4804
39	2013	丹东市	46137	37.22	1.69591	86.65	64.9906	156.74	0.122532	14198	0.35	8.83751	2.98	4810
39	2014	丹东市	42291	40.93	1.98916	85.85	65.6741	156.62	0.129522	14443	0.35	8.64651	3.03	4943
39	2015	丹东市	40850	43.18	1.97907	84.09	65.8648	155.66	0.132062	14878	0.5	8.27802	3.07	4901
39	2016	丹东市	31223	52.22	1.94134	82.99	65.8811	159.017	0.161727	14293	0.52	8.84034	3.07	4810
39	2017	丹东市	32819	53.31	1.93129	84.02	65.9916	153.695	0.144957	11486	0.56	10.3023	3.55	3800
40	2003	锦州市	9167	37.3	2.3755	74.2	40.1757	298.49	0.135432	10628	0.59	4.54773	1.64	13380
40	2004	锦州市	11153	35.84	2.34882	74.55	41.3457	298.84	0.138826	10620	0.6	3.88507	1.77	11562
40	2005	锦州市	12397	40.27	2.37587	76.94	42.5006	299.31	0.122996	11451	0.6	3.94804	1.8	12020
40	2006	锦州市	14906	39.82	2.3964	79.48	43.6196	305.81	0.116226	11453	0.63	4.41413	2.03	11704
40	2007	锦州市	17817	37.83	2.37917	81.2	44.7512	306.01	0.144697	10804	0.67	4.86481	2.26	11580
40	2008	锦州市	22287	38.16	2.29307	82.04	45.8877	306.78	0.134487	10503	0.71	5.21764	2.58	10001
40	2009	锦州市	23447	35.58	2.32173	81.71	47.0357	313.61	0.127735	10500	0.71	5.59015	2.82	10387
40	2010	锦州市	29264	35.8	2.2402	83.42	47.8618	311.75	0.125488	11531	0.72	5.95375	2.91	10536
40	2011	锦州市	35784	34.88	2.13518	84.48	49.1398	311.7	0.144078	13026	0.72	6.56426	2.91	9875
40	2012	锦州市	40002	35.1	2.13154	84.69	50.733	311.24	0.164497	11887	0.72	6.98509	2.97	9812
40	2013	锦州市	43952	36.14	2.08783	84.97	52.5686	304.47	0.111406	11476	0.78	7.49343	4.01	9810
40	2014	锦州市	44264	38.82	2.15081	85.22	53.5111	303.84	0.106151	12989	0.77	6.96928	4.02	12051
40	2015	锦州市	43207	41.23	2.14617	84.08	53.9113	301.58	0.141159	14668	0.77	6.9497	4.19	12071
40	2016	锦州市	33692	45.89	2.10385	80.09	53.9014	300.587	0.135159	15583	0.88	8.04305	4.23	11372
40	2017	锦州市	35254	48.84	2.09842	84.09	54.0885	294.586	0.131492	15147	0.77	8.36598	4.63	10599
41	2003	营口市	11074	35.61	2.05504	87.89	52.1907	424.29	0.127726	7672	1.49	5.87819	2.02	4191
41	2004	营口市	13867	35	2.10134	88.44	53.4828	425.64	0.141666	7730	1.57	6.86883	3.01	4376
41	2005	营口市	16487	37.82	2.00067	89.2	54.7831	426.75	0.141711	7958	1.72	5.15243	3.32	4424
41	2006	营口市	19810	35.6	2.02659	90.11	56.1024	427.77	0.12412	7819	1.79	5.68435	3.74	4424
41	2007	营口市	24597	34.76	2.09689	90.65	57.3162	430.38	0.136593	8095	1.88	6.24285	3.94	4500
41	2008	营口市	30177	33.77	2.06686	91.24	58.4195	432.8	0.128866	8425	1.95	6.92861	3.91	4625
41	2009	营口市	34104	35.65	2.06297	91.56	59.5352	435.1	0.120348	8702	1.81	7.47417	4	5600
41	2010	营口市	41452	36.96	2.03712	92.29	58.8511	449.31	0.126513	9099	1.84	7.76937	4.07	4624
41	2011	营口市	50220	37.57	1.95967	92.59	62.1136	449.16	0.138293	10215	1.9	8.65737	4.28	5080
41	2012	营口市	56583	39	1.9856	92.5	61.2756	448.45	0.158693	13467	1.92	9.61893	4.33	5080
41	2013	营口市	64941	40.04	1.94516	92.76	62.5992	443.55	0.120339	10714	2.03	10.33	4.38	5512
41	2014	营口市	63234	42.6	2.23824	92.85	63.9207	445.04	0.0937951	10813	2.09	9.77385	4.38	5512
41	2015	营口市	61925	44.63	2.23442	92.68	64.1711	444.49	0.118564	11581	2.1	9.3326	4.41	5431
41	2016	营口市	47358	49.63	2.21553	90.4	64.1786	444.487	0.10975	13642	3.6	10.0932	4.47	9000
41	2017	营口市	52092	48.68	2.20724	92.49	64.3396	428.044	0.109711	12553	3.32	11.4447	5.44	8762
42	2003	阜新市	5339	38.61	2.56125	78.15	41.4641	186.4	0.122789	6290	0.48	1.57165	1.82	5860
42	2004	阜新市	6590	37.1	2.15523	76.3	42.6235	186.19	0.125304	6821	0.48	5.02422	2.34	5860
42	2005	阜新市	7398	40.83	2.15405	75.09	43.8041	186.07	0.101086	6152	0.51	5.3018	2.5	5860
42	2006	阜新市	8227	41.4	2.6641	79.27	44.9308	186.35	0.10643	6126	0.64	6.27927	2.65	5860
42	2007	阜新市	10025	39.56	2.10811	78.43	46.0278	186.45	0.134646	6124	0.65	7.04915	2.83	5740
42	2008	阜新市	12134	37.71	2.01069	77.69	47.235	185.86	0.134921	6905	0.64	5.33378	3.16	5764
42	2009	阜新市	14967	36.67	2.0655	77.86	48.4732	185.68	0.103847	6796	0.64	10.7255	3.5	5576
42	2010	阜新市	20819	33.72	1.99482	75.54	52.4762	185.78	0.1157	7180	0.74	5.17918	4.25	5630
42	2011	阜新市	26480	32.64	1.96901	77.09	53.8554	184.68	0.118945	7226	0.74	5.78006	4.57	6310
42	2012	阜新市	31049	31.92	1.95201	77.6	55.5225	185.01	0.142694	8484	0.74	6.27479	4.81	5997
42	2013	阜新市	32205	31.98	1.9175	78.31	53.4516	184.54	0.114076	9680	0.74	6.84197	4.95	6277
42	2014	阜新市	33882	35.6	2.00596	80.29	58.3987	184.46	0.115287	10290	0.74	6.48419	5.08	6452
42	2015	阜新市	29491	39.28	2.03994	77.49	58.3915	182.52	0.164595	10910	0.74	6.18689	5.2	6315
42	2016	阜新市	22956	49.19	2.03014	76.36	58.3887	182.521	0.168603	11411	0.74	7.23048	5.28	7297
42	2017	阜新市	23105	51.23	2.04871	78.18	58.5277	179.623	0.136941	9758	0.74	7.6678	4.94	7061
43	2003	辽阳市	13104	39.73	1.929	89.42	47.6073	384.46	0.133717	7687	1.7	5.32893	2.37	9462
43	2004	辽阳市	15902	37.62	1.92289	92.42	48.9089	384.59	0.134527	7797	1.7	6.2416	2.78	8335
43	2005	辽阳市	18135	30.92	2.03436	92.28	50.3571	383.74	0.115453	7811	1.72	7.17334	2.93	8698
43	2006	辽阳市	21562	30.73	2.09761	92.97	51.6239	384.88	0.112173	7315	1.76	10.2985	3.06	9732
43	2007	辽阳市	25564	29.8	2.07201	93.59	52.7711	386.63	0.134386	8699	1.92	12.2151	3.18	9021
43	2008	辽阳市	30897	30.32	2.06483	93.81	53.9833	386.65	0.140109	8960	1.93	7.09935	3.34	10627
43	2009	辽阳市	33151	30.4	2.05873	93.41	55.2921	387.42	0.119507	9684	1.97	7.14274	3.53	10031
43	2010	辽阳市	39686	30.52	2.04694	93.77	55.8963	387.08	0.115021	9836	2.07	7.40137	3.68	9854
43	2011	辽阳市	48594	30.5	1.97775	93.65	58.1529	382.13	0.134249	9020	2.19	8.09309	3.83	9675
43	2012	辽阳市	53877	30.5	1.99043	93.68	58.6207	380.74	0.159331	10381	2.18	8.72346	3.99	9480
43	2013	辽阳市	59999	30.8	1.98877	93.74	61.8056	380.13	0.13878	11270	2.2	9.26094	4.26	8205
43	2014	辽阳市	54800	35.35	2.18555	93.42	61.4595	379.75	0.103056	11879	2.2	8.54013	4.71	8207
43	2015	辽阳市	55674	37.67	2.19259	92.94	61.7985	373.85	0.126757	12533	2.19	8.08672	4.74	8710
43	2016	辽阳市	35476	49.02	2.16925	88.98	61.8004	373.851	0.131249	12917	2.2	9.51966	4.78	8818
43	2017	辽阳市	41449	42.52	2.16928	90.63	61.9325	369.674	0.12743	11794	2.21	9.99316	5.22	9594
44	2003	盘锦市	27226	19.08	2.07319	88.84	57.7024	305.55	0.0782989	5504	1.28	8.98175	2.73	6572
44	2004	盘锦市	29591	20.12	2.05378	88.66	59.8114	306.56	0.085625	5041	1.3	11.1124	2.94	5891
44	2005	盘锦市	34641	17.15	2.17584	89.38	60.7633	309.36	0.118483	4963	1.32	12.026	2.95	5394
44	2006	盘锦市	39316	16.99	2.1371	90.04	62.0077	312.16	0.115178	5102	1.41	13.8124	3.06	5498
44	2007	盘锦市	43131	17.75	2.33254	89.26	63.7452	315.01	0.153319	5949	1.43	16.8607	3.19	5074
44	2008	盘锦市	51214	17.33	2.21348	89.79	65.3073	317.37	0.135797	5685	1.44	7.86726	3.56	6811
44	2009	盘锦市	50930	28.1	2.18931	89.1	66.9394	319.36	0.134387	6428	1.45	9.50858	3.73	5960
44	2010	盘锦市	66976	24.65	2.15744	91.2	65.9605	322.4	0.113834	6564	1.49	9.46956	3.72	5795
44	2011	盘锦市	79584	23.52	2.12171	91.58	67.3234	322.35	0.106117	7056	1.49	10.1798	4.25	6064
44	2012	盘锦市	87153	23.53	2.12857	91.29	68.0314	316.78	0.158789	6864	1.64	13.0196	5.74	6272
44	2013	盘锦市	104733	24.07	2.08464	91.52	77.9167	317.22	0.0978695	7784	1.71	12.3418	6.23	6707
44	2014	盘锦市	90615	34.51	2.42529	91.21	71.8056	317.93	0.0795386	7031	1.8	12.0221	6.98	6004
44	2015	盘锦市	87351	36.89	2.35878	90.37	72.2477	319.8	0.110556	8218	1.84	11.8925	6.96	6877
44	2016	盘锦市	70110	42.44	2.31202	87.96	72.312	319.803	0.0981169	9184	4.73	13.1697	8.33	7133
44	2017	盘锦市	75682	43.31	2.28908	91.84	72.5331	316.841	0.102205	9019	2.31	16.3868	8.33	6122
45	2003	铁岭市	5896	33.74	1.78738	71.09	30.0752	230.91	0.149018	7606	0.32	2.40966	0.68	2139
45	2004	铁岭市	7204	31.84	1.64388	73.34	31.1927	231.67	0.178709	7306	0.32	2.63502	0.71	2139
45	2005	铁岭市	8764	33.09	1.73749	73.62	32.1907	233.09	0.171716	7200	0.32	2.95806	0.73	2239
45	2006	铁岭市	10672	32.46	1.76149	75.4	33.1302	234.62	0.166136	7646	0.3	3.54742	0.95	2970
45	2007	铁岭市	13249	29.77	1.77871	75.89	34.1309	235.29	0.184923	8066	0.34	3.98674	1.27	3328
45	2008	铁岭市	17543	27.07	1.80285	78.42	35.1858	235.69	0.157852	7305	0.34	4.31187	1.38	3414
45	2009	铁岭市	19795	27.95	1.83063	79.3	36.3002	235.79	0.163583	7341	0.34	4.72032	1.41	3459
45	2010	铁岭市	26556	27.55	1.77413	80.32	42.1607	235.09	0.131541	7713	0.34	4.84054	1.43	3349
45	2011	铁岭市	28647	27.61	1.74771	80.27	44.4096	234.92	0.14804	8455	0.34	5.32191	1.45	3355
45	2012	铁岭市	32130	28.38	1.75863	80.18	45.3863	232.72	0.169532	8842	0.35	5.46807	1.48	3360
45	2013	铁岭市	34148	29.45	1.73359	80.05	47.7462	232.49	0.131255	9202	0.44	6.206	1.79	2840
45	2014	铁岭市	32562	34.42	1.77039	76.11	48.3277	232.61	0.127623	11666	0.44	6.11937	1.78	3060
45	2015	铁岭市	27885	40.53	1.77083	72.32	48.7109	231.04	0.142642	11457	0.44	5.87073	1.8	3416
45	2016	铁岭市	22178	43.73	1.73873	76.25	48.7811	231.036	0.152377	11458	0.44	6.601	1.8	3106
45	2017	铁岭市	22484	45.79	1.74458	77.37	48.9992	226.415	0.162857	12765	0.51	6.97599	2.05	3670
46	2003	朝阳市	3568	37.33	2.79381	73.36	26.7949	170.82	0.188795	8788	0.15	2.51412	0.49	3959
46	2004	朝阳市	4538	33.21	2.35321	73.27	27.8321	170.97	0.191105	9147	0.15	3.32542	0.58	4075
46	2005	朝阳市	6280	34.98	2.1982	73.72	28.8426	171.96	0.179626	8917	0.15	3.71967	0.61	3636
46	2006	朝阳市	7469	33.65	2.211	75	29.7413	172.64	0.16637	8492	0.15	4.8812	1.06	3636
46	2007	朝阳市	9824	30.84	2.1815	75.46	30.8249	172.68	0.175134	8843	0.16	3.37591	1.18	3636
46	2008	朝阳市	13114	29.06	2.14634	77.32	31.8872	173.06	0.163751	9156	0.18	3.8424	1.26	3680
46	2009	朝阳市	15724	30.17	2.23475	80.31	34.0883	173.93	0.128811	9298	0.2	4.14186	1.34	3688
46	2010	朝阳市	21536	28.65	2.11022	79.31	38.1134	172.22	0.140468	10036	0.2	4.66502	1.38	3351
46	2011	朝阳市	26927	27.76	1.98487	79.01	39.6657	173.11	0.142079	11237	0.2	4.95698	1.38	3690
46	2012	朝阳市	30765	28.24	1.96939	77.73	41.2855	172.61	0.170471	12729	0.2	5.22061	1.39	5037
46	2013	朝阳市	29496	28.37	1.89878	78.23	37.414	172.36	0.143063	13785	0.22	6.11364	1.59	4689
46	2014	朝阳市	33379	35.82	2.01292	78.39	44.0397	172.93	0.137662	14575	0.25	5.75179	1.72	4350
46	2015	朝阳市	28852	43.82	2.01739	74.19	44.4614	173.11	1.59841	15426	0.29	5.81707	1.83	5277
46	2016	朝阳市	24285	50.42	1.99955	74.96	44.5202	173.114	0.152652	16483	0.29	6.63108	1.83	5357
46	2017	朝阳市	25862	50.77	2.0117	78.29	44.7304	170.576	0.160019	13284	0.3	6.53539	2.25	5219
47	2003	葫芦岛市	8857	36.77	2.74572	85.71	31.8063	260.61	0.139974	7535	0.57	2.94809	1.8	2958
47	2004	葫芦岛市	10777	34.87	2.5462	85.46	32.8607	262.07	0.150303	7287	0.57	3.38351	1.8	3746
47	2005	葫芦岛市	10960	37.56	2.50263	85.12	33.9218	262.81	0.123846	8436	0.59	3.46358	1.81	3922
47	2006	葫芦岛市	12672	37.91	2.68356	86.19	34.9314	264.69	0.102048	9211	0.62	3.8089	1.86	2860
47	2007	葫芦岛市	14965	36.78	2.7844	86.21	35.5609	267.59	0.141367	8826	0.64	4.41335	1.84	3912
47	2008	葫芦岛市	16351	38.82	2.70604	85.69	36.5964	269.23	0.154171	8118	0.65	5.00317	1.83	5134
47	2009	葫芦岛市	15856	42.42	2.73554	86.1	37.6219	271.02	0.13031	8532	0.69	5.26762	1.99	5168
47	2010	葫芦岛市	20302	40.04	2.63317	86.52	41.5399	270.52	0.128815	9267	0.72	5.41934	2.12	5340
47	2011	葫芦岛市	24789	39	2.55145	87	42.7986	270.11	0.119687	9639	0.77	5.99303	2.31	5800
47	2012	葫芦岛市	27709	39	2.55382	86.67	44.4877	268.84	0.172703	9669	0.77	6.40196	2.44	5518
47	2013	葫芦岛市	27682	39.99	2.54901	86.89	42.4089	268.78	0.153064	13341	0.78	6.95223	2.44	5849
47	2014	葫芦岛市	28021	42.53	2.40791	86.83	47.3786	269.52	0.151732	14557	0.82	6.58945	2.67	4684
47	2015	葫芦岛市	28176	44.37	2.42045	85.51	47.7426	268.87	0.170784	11572	0.82	6.55455	2.68	4686
47	2016	葫芦岛市	25347	48.36	2.39741	83.12	47.8292	268.869	0.162786	12050	0.84	7.54986	2.71	4734
47	2017	葫芦岛市	28158	43.7	2.38497	84.06	48.0801	265.937	0.145274	10156	0.85	16.0752	4.07	6360
48	2003	长春市	18705	41.14	2.92995	88.25	43.7694	349.15	0.145377	22379	0.83	4.96489	2.26	22980
48	2004	长春市	21285	40.61	2.7729	88.95	44.0811	351.95	0.135467	22508	0.94	5.06124	2.59	21431.8
48	2005	长春市	23060	42.42	2.88532	89.27	44.115	355.6	0.134427	23972	1.12	5.6655	3.77	21832
48	2006	长春市	23677	41.78	2.89844	90.7	44.2758	359.37	0.133822	24914	1.3	6.30815	3.89	20610
48	2007	长春市	28132	40.19	2.84158	90.42	44.3038	362.62	0.17884	27053	1.38	6.74721	4.06	20498
48	2008	长春市	34193	40.29	2.83494	91.5	44.2976	365.23	0.170236	28853	1.59	6.95972	4.31	21779
48	2009	长春市	37753	41.49	2.84111	92.14	50.2114	367.16	0.157452	33249	1.78	7.86329	4.9	21776
48	2010	长春市	43936	40.74	2.68895	92.4	56.199	368.32	0.151269	35250	1.91	8.18907	5.6	23555
48	2011	长春市	52649	40.47	2.57217	92.75	54.2267	369.72	0.139111	37972	2.03	8.89164	5.87	23901
48	2012	长春市	58691	41.46	2.53417	92.89	52.5172	367.36	0.185068	40387	2.11	9.76453	6.56	24466
48	2013	长春市	66443	40.22	2.58786	93.36	51.1641	365.3	0.152015	43261	2.2	10.294	6.67	26327
48	2014	长春市	70891	41.12	2.11838	93.79	49.329	366.39	0.126658	45787	2.28	10.4847	6.78	25974
48	2015	长春市	73324	43.69	2.47596	93.8	47.4986	366.13	0.139439	45787	2.46	11.3428	7.82	30331
48	2016	长春市	79434	45.2	2.16245	94.6	48.8091	365.64	0.139654	47129	2.52	15.4233	8.41	28930
48	2017	长春市	86931	46.82	2.16246	95.56	49.2804	363.698	0.136689	44756	2.53	13.2836	5.8	44407
49	2003	吉林市	13816	42.43	2.80778	85.9	48.5783	159.14	0.175698	15072	3.14	3.54481	13.21	69766.3
49	2004	吉林市	16239	40.68	2.67104	85.91	48.3685	158.21	0.14399	15555	3.26	4.06645	14.08	66917.6
49	2005	吉林市	14498	39.09	2.67614	84.03	48.6036	158.35	0.140411	17406	3.48	4.31869	17.21	65138
49	2006	吉林市	16796	39.28	2.60051	84.95	48.464	158.72	0.153483	16405	3.74	7.29605	17.71	68529
49	2007	吉林市	23277	37.27	2.78049	86.55	48.8858	159.54	0.224363	16732	3.88	8.25634	18.82	66270
49	2008	吉林市	30016	38.31	2.65102	87.2	48.946	161.61	0.202057	17035	4.19	5.5093	20.78	72594
49	2009	吉林市	34583	39.33	2.77164	88.63	53.0803	161.25	0.195785	16951	4.4	5.95117	22.95	70180
49	2010	吉林市	41479	39.44	2.56836	89.2	57.2689	160.01	0.154722	18983	4.56	6.09188	25.28	75270
49	2011	吉林市	50914	39.46	2.45971	90.03	56.1414	159.74	0.161414	19186	4.69	6.40351	27.18	74805
49	2012	吉林市	56244	40.32	2.45823	90.01	55.1632	158.81	0.191992	20439	4.77	6.81713	28.98	81629
49	2013	吉林市	61012	41.46	2.5211	90.36	54.3594	157.73	0.15993	20728	4.96	7.35174	30.96	84289
49	2014	吉林市	55548	42.66	2.03973	89.61	53.2392	154.32	0.149739	23397	4.92	7.10468	32.53	83347
49	2015	吉林市	56076	44.03	2.52084	89.45	52.2145	153.73	0.153436	24449	5.05	7.53686	34.37	86386
49	2016	吉林市	57818	47.18	2.07733	90.2	52.5085	152.286	0.157656	26209	5.15	8.36827	36.12	86821
49	2017	吉林市	52729	56.36	2.07537	93.68	52.8	149.76	0.145248	23937	5.24	8.57896	31.94	105963
50	2003	四平市	6972	30.98	2.63305	59.38	39.4852	232.01	0.227244	8719	0.28	1.45814	0.44	2100
50	2004	四平市	8539	29.03	2.53934	59.45	40.0648	232.72	0.203616	8719	0.28	1.65209	0.44	1963
50	2005	四平市	10027	33.57	2.65305	63.25	39.5367	235.72	0.185031	8061	0.27	1.79324	0.45	1680
50	2006	四平市	11468	31.99	2.69068	63.49	38.2504	235.29	0.168643	8366	0.28	1.86121	0.46	704
50	2007	四平市	14267	31.23	2.88108	65.91	38.2456	237.89	0.185354	8396	0.28	1.57964	0.46	1300
50	2008	四平市	17739	32.72	2.69659	67.51	37.884	239.74	0.203133	9573	0.28	3.60434	1.22	2946
50	2009	四平市	19468	32.95	2.77786	72.58	39.6261	240.85	0.189457	10698	0.32	3.95689	1.21	1850
50	2010	四平市	22942	30.12	2.49908	72.87	41.4109	241.87	0.181142	11478	0.37	4.14685	1.35	1870
50	2011	四平市	28874	28.7	2.39478	73.85	40.0147	242.29	0.172821	11825	0.37	4.67391	1.47	2657
50	2012	四平市	33150	28.97	2.44147	74.72	39.0286	238.86	0.202409	12649	0.38	5.32866	1.52	2682
50	2013	四平市	36901	29.24	2.56324	75.73	39.003	233.24	0.190684	13095	0.38	5.87558	1.68	2682
50	2014	四平市	36900	29.67	1.94852	75.87	37.7043	233.03	0.175184	13431	0.38	5.47775	1.68	3794
50	2015	四平市	37714	30.93	2.51494	74.27	36.5168	226.67	0.180307	13754	0.4	5.99308	1.69	3566
50	2016	四平市	36732	35.48	1.96527	74.72	36.7569	225.282	0.164477	15331	0.41	6.69704	1.72	3566
50	2017	四平市	29187	46.98	1.96527	79.25	39.4188	222.5	0.136427	12880	0.46	6.57391	1.9	3717
51	2003	辽源市	6570	43.32	2.6112	76.41	46.1278	241.68	0.166942	4482	0.72	2.02625	1.79	1072
51	2004	辽源市	8071	41.19	2.59067	78.97	45.7369	241.25	0.126162	4138	0.76	2.77658	1.86	1800
51	2005	辽源市	11083	37.14	2.68287	81.99	45.0356	240.07	0.130224	4070	0.77	11.6001	1.82	1600
51	2006	辽源市	13918	34.57	2.71845	83.71	45.0933	239.77	0.171489	4111	0.8	3.60769	1.82	1560
51	2007	辽源市	17545	34.04	2.73491	85.21	45.2188	240.12	0.20156	4384	0.82	4.14822	1.68	1560
51	2008	辽源市	21989	33.97	2.7231	87.66	45.0823	239.99	0.175342	4583	0.82	5.17506	1.69	1780
51	2009	辽源市	27160	33.19	2.8405	89.5	46.5342	240.86	0.162732	4589	0.84	5.80086	2.11	2280
51	2010	辽源市	33137	33.39	2.6352	89.57	48.1538	240.76	0.142676	4420	0.9	5.3499	2.93	2280
51	2011	辽源市	40844	31.98	2.48212	90.26	48.4805	238.4	0.166064	5444	0.9	5.65176	2.96	2356
51	2012	辽源市	49479	32.14	2.49317	91.11	48.4186	237.35	0.198796	5472	0.9	6.02566	3.11	2780
51	2013	辽源市	57402	32.55	2.57783	91.7	48.3803	237.2	0.172489	5462	0.9	6.54495	3.15	2788
51	2014	辽源市	56467	33	1.97905	91.45	48.1243	236.96	0.151636	5537	0.9	6.12291	3.7	2790
51	2015	辽源市	59855	34.19	2.55254	91.62	48.3031	235.41	0.157427	5655	0.9	6.34214	3.73	3670
51	2016	辽源市	63480	35.09	2.01623	92.28	50.0041	233.463	0.164713	6140	0.9	6.57917	4.04	2750
51	2017	辽源市	55912	40.71	2.0125	94.88	50.5508	229.572	0.143935	4702	0.9	8.01856	4.12	3500
52	2003	通化市	8464	36.69	2.68595	80.87	46.1545	148.88	0.16171	7432	0.28	3.17359	1.61	3782
52	2004	通化市	9563	36.35	2.54537	81.57	46.1032	148.99	0.14793	9272	0.29	4.02659	1.72	3441
52	2005	通化市	10258	36.87	2.64713	82.33	45.8377	148.94	0.128067	7606	0.3	4.1775	1.83	3178
52	2006	通化市	12495	37.11	2.73472	85.73	46.033	149.31	0.142096	7752	0.3	4.21399	1.86	3256
52	2007	通化市	15559	36.26	2.82726	85.95	46.1105	149.33	0.206836	8150	0.31	5.04645	1.87	3287
52	2008	通化市	19703	35.93	2.71986	88.43	46.1613	149.85	0.171813	8382	0.31	4.87962	1.88	3303
52	2009	通化市	22820	37.36	2.7672	89.18	50.3568	149.27	0.170737	9053	0.31	5.14228	1.89	3452
52	2010	通化市	27690	37.5	2.54166	89.62	54.6695	144.87	0.133243	9092	0.32	5.65187	1.9	3509
52	2011	通化市	34515	37.6	2.44995	89.91	54.0777	144.79	0.138686	9683	0.31	5.90916	2.39	2054
52	2012	通化市	39111	37.12	2.41403	90.12	53.5692	143.89	0.177976	10068	0.32	6.27115	2.43	2089
52	2013	通化市	45200	36.42	2.58033	90.61	53.6595	142.43	0.144998	10753	0.33	6.76671	2.46	2096
52	2014	通化市	45378	38.29	2.15021	91.24	52.8987	142.32	0.140135	10960	0.33	6.56035	2.48	2096
52	2015	通化市	45171	39.63	2.81012	90.77	52.3348	141.56	0.151134	12257	0.34	6.99588	2.74	2085
52	2016	通化市	42979	43.39	2.19996	91.09	51.855	140.917	0.139728	12350	0.35	7.67082	2.98	3776
52	2017	通化市	38267	50.05	2.18353	92.12	51.8802	138.996	0.136874	10019	0.36	8.20465	3.04	3495
53	2003	白山市	8264	31.25	2.56047	79.79	66.09	76.05	0.143155	5585	0.14	3.40528	1.05	1036.8
53	2004	白山市	7528	33.78	2.36414	78.96	67.0207	74.73	0.11808	5601	0.14	4.10424	1.07	1115.2
53	2005	白山市	12139	32.44	2.59098	83.82	67.6172	74.52	0.11691	5601	0.15	4.81312	1.34	1002
53	2006	白山市	14746	31.53	2.6452	85.52	67.4581	74.34	0.130947	6786	0.2	4.38498	1.05	1751
53	2007	白山市	18273	31.65	2.69229	86.08	67.3028	74.3	0.170893	6798	0.24	4.74238	2.03	1603
53	2008	白山市	23159	32.07	2.71002	88.19	68.1548	74.17	0.152523	6479	0.37	5.13395	2.17	2145
53	2009	白山市	27495	32.67	2.83043	89.18	71.4594	74.19	0.150166	7000	0.23	5.83565	2.93	2195
53	2010	白山市	33524	29.74	2.66646	89.83	75.0639	73.61	0.117106	6438	0.23	5.5331	2.98	2034
53	2011	白山市	41325	31.17	2.52016	90.89	74.6439	73.5	0.116343	6454	0.22	6.39043	3.1	2101
53	2012	白山市	50158	31.28	2.61642	91.66	74.0983	73.14	0.172752	6387	0.21	6.68929	3.15	3189
53	2013	白山市	53043	31.77	2.76834	91.22	74.0126	72.71	0.163738	6562	0.27	7.32502	3.18	2714
53	2014	白山市	53300	32.05	2.12651	91.13	73.4002	72.13	0.149363	7086	0.27	7.03555	3.21	2345
53	2015	白山市	53136	33.96	3.12651	90.67	73.1203	71.41	0.131559	7781	0.27	7.5203	3.24	2466
53	2016	白山市	56411	37.15	2.17596	91.58	75.1802	69.6944	0.124711	8276	0.27	8.46566	3.35	2373
53	2017	白山市	54750	43.9	2.16582	92.53	74.6167	68.5518	0.115806	7337	0.27	9.32958	3.03	3301
54	2003	松原市	8153	23.35	2.54376	66.92	25.306	132.49	0.213479	4864	0.15	1.6359	0.67	2092
54	2004	松原市	10165	21.82	2.51956	70.72	26.2406	133.13	0.201858	4742	0.16	2.23282	0.67	2092
54	2005	松原市	13175	22.03	2.661	74.12	26.6705	131.56	0.180907	4673	0.17	2.48612	1.2	2182
54	2006	松原市	17049	20.96	2.68847	78.52	27.1029	131.92	0.163355	4865	0.17	3.00341	1.7	3082
54	2007	松原市	21710	24.49	3.33559	82.04	26.9874	133.38	0.215317	4822	0.18	3.79794	1.69	2820
54	2008	松原市	28486	25.85	2.88366	82.31	27.9308	135.18	0.190967	5192	0.18	4.17412	1.66	2930
54	2009	松原市	31421	32.43	2.96694	82.2	33.1863	136.71	0.185577	4576	0.2	3.79073	1.71	3500
54	2010	松原市	38136	31.17	2.72418	82.68	38.4488	137.53	0.16026	5702	0.2	4.14991	1.71	3680
54	2011	松原市	46749	33.81	2.53086	83.06	36.5368	138.52	0.162494	6330	0.21	4.5861	1.85	3780
54	2012	松原市	55177	35.51	2.53486	84.12	34.899	137.4	0.204299	7290	0.22	4.9656	1.95	3813
54	2013	松原市	58321	36.43	2.76682	83.95	34.176	134.17	0.172201	7657	0.23	5.62279	2.97	4589
54	2014	松原市	56868	37.46	2.38976	83.42	32.7374	132.04	0.16829	8432	0.23	5.44205	3.07	4590
54	2015	松原市	58841	38.52	3.02793	82.59	31.2909	131.82	0.177799	8450	0.24	5.71338	3.17	4948
54	2016	松原市	59413	41.82	2.33447	83.72	34.0396	131.822	0.157247	8795	0.24	6.09489	3.17	4774
54	2017	松原市	49602	54.56	2.32143	87.85	33.0909	130.4	0.134452	7661	0.24	6.22291	3.21	4775
55	2003	白城市	6152	31.46	2.97683	64.79	40.1476	78.16	0.184591	5966	0.13	3.5494	1.23	3168
55	2004	白城市	6809	32.93	3.51521	69.19	40.1074	78.47	0.172223	6089	0.13	2.59633	1.25	3168
55	2005	白城市	7550	36.66	3.35598	67.79	40.1349	78.31	0.159684	6082	0.15	3.7756	1.26	1369
55	2006	白城市	9427	36.9	3.36004	74.96	39.9325	78.62	0.163227	6015	0.15	4.04219	0.88	3090
55	2007	白城市	11279	37.03	4.04601	77.64	39.8145	78.82	0.211149	5846	0.15	3.09082	0.98	1369
55	2008	白城市	14327	38.77	3.84196	77.97	39.7694	78.81	0.192709	5799	0.15	3.514	0.99	3200
55	2009	白城市	17404	38.2	4.26179	80.26	44.0923	78.92	0.164438	5943	0.15	3.86076	1.03	2659
55	2010	白城市	21973	36	3.53114	81.26	48.5439	78.71	0.158967	6115	0.15	4.33656	1.09	2440
55	2011	白城市	27374	33.07	3.2312	81.83	47.2146	78.67	0.155232	6142	0.15	4.70691	1.1	1390
55	2012	白城市	30576	34.75	3.25542	82.03	46.1769	77.69	0.205667	6109	0.16	5.29175	1.12	1229
55	2013	白城市	34791	35.93	3.60234	83.3	45.3548	77.34	0.16474	6328	0.16	5.96133	1.13	1266
55	2014	白城市	34586	36.82	2.48222	83.29	44.1321	76.55	0.145611	7362	0.19	5.68453	1.85	1266
55	2015	白城市	35571	37.58	3.44136	83.11	43.1418	76.48	0.142264	7042	0.17	6.09651	1.86	1927
55	2016	白城市	35892	39.73	2.51461	84.33	44.3482	74.9253	0.134645	7331	0.17	6.88534	1.9	1830
55	2017	白城市	32168	45.7	2.48903	82.49	44.2199	74.1488	0.11929	6297	0.17	7.61262	2.05	1526
56	2003	哈尔滨市	14872	47.23	2.68671	84.3	79.2635	179.83	0.185682	33405	0.42	5.55375	1.91	36536
56	2004	哈尔滨市	17463	45.34	2.46757	83.6	76.8171	182.83	0.166332	33998	0.55	8.33152	2.26	37101.7
56	2005	哈尔滨市	18852	48.32	2.51248	83.61	74.3435	183.7	0.163197	35397	0.57	5.94629	2.59	35544
56	2006	哈尔滨市	21374	48.27	2.5496	85.08	72.4214	184.74	0.171043	37462	0.62	6.94167	2.69	35084
56	2007	哈尔滨市	24768	48.69	2.51963	85.73	70.6099	186.05	0.193918	37000	0.63	7.60671	2.8	38690
56	2008	哈尔滨市	29012	48.82	2.44738	86.39	68.7683	186.53	0.183805	37200	0.64	7.81112	3.51	38690
56	2009	哈尔滨市	32053	51.28	2.34477	87.44	67.1248	186.85	0.183841	43765	0.65	8.20983	3.94	39680
56	2010	哈尔滨市	36951	50.96	2.18905	88.74	61.1301	186.93	0.152998	46699	0.68	8.87866	4.23	32016
56	2011	哈尔滨市	42736	50.63	2.08472	89.46	60.5901	187.17	0.15235	49000	0.69	10.3299	4.27	35127
56	2012	哈尔滨市	45810	52.84	1.96426	88.86	64.3746	187.22	0.184271	51855	0.72	10.5901	4.36	34633
56	2013	哈尔滨市	50423	53.54	2.2159	88.3	63.7233	187.53	0.157194	60077	0.74	12.3125	4.35	36428
56	2014	哈尔滨市	53872	54.86	2.29683	88.27	63.4209	186.04	0.15068	65400	0.75	10.9957	4.4	37557
56	2015	哈尔滨市	59027	55.92	2.3248	88.31	63.9695	180.98	0.1511	72951	0.76	10.5723	4.54	40910
56	2016	哈尔滨市	63445	57.59	2.3063	88.67	63.8997	181.168	0.139422	71181	0.82	11.1693	4.59	42832
56	2017	哈尔滨市	57193	61.41	2.28489	90.51	64.5	179.931	0.130192	70500	0.83	11.0094	4.64	43784
57	2003	齐齐哈尔市	6354	42.25	2.0281	77.6	65.9862	127.41	0.323947	13681	0.24	1.33392	1.17	7781
57	2004	齐齐哈尔市	7549	39.77	1.93297	76.69	64.8995	129.97	0.278767	13423	0.24	3.52549	1.4	9600.2
57	2005	齐齐哈尔市	8003	47.1	2.08865	74.1	62.0179	131.15	0.224715	13228	0.32	3.9121	1.49	11623
57	2006	齐齐哈尔市	8860	45.38	2.17984	74.85	56.8864	133.25	0.211036	13001	0.32	3.07558	1.3	11629
57	2007	齐齐哈尔市	10302	44.59	3.47345	78.04	53.9283	133.7	0.226478	14576	0.32	3.39313	1.33	8812
57	2008	齐齐哈尔市	12272	42.25	2.73544	77.02	50.3001	134.03	0.239285	14517	0.27	3.62806	1.36	8456
57	2009	齐齐哈尔市	12714	40.97	2.50923	76.98	46.9112	134.58	0.320754	17013	0.27	1.4702	1.7	6986
57	2010	齐齐哈尔市	16309	37.55	2.18404	78.18	44.0917	133.77	0.294972	17013	0.32	3.85174	1.92	7265
57	2011	齐齐哈尔市	19815	35.92	1.98115	77.71	43.7199	133.59	0.285202	15217	0.33	5.52705	1.92	8075
57	2012	齐齐哈尔市	22139	38.44	1.95175	75.79	43.8447	131.64	0.203622	19882	0.33	0.721374	1.95	7740
57	2013	齐齐哈尔市	22090	40.54	1.90946	77.22	41.4815	131.15	0.175713	23706	0.33	6.1319	1.96	7764
57	2014	齐齐哈尔市	23099	43.24	1.88179	76.02	43.7758	130.27	0.157413	23706	0.33	7.63932	1.97	7679
57	2015	齐齐哈尔市	24430	44.83	1.9017	75.87	43.7162	129.27	0.158893	25703	0.33	9.14287	1.99	7299
57	2016	齐齐哈尔市	25690	46.38	1.90288	77.23	43.7023	128.012	0.0986943	26075	0.33	14.7147	2.01	6711
57	2017	齐齐哈尔市	26223	49.41	1.88357	77.74	41.8712	125.739	0.141906	25219	0.33	14.9889	2.04	6521
58	2003	鸡西市	8695	31.63	2.17354	73.04	77.2814	86.33	0.275649	7041	0.33	2.04643	2.44	4580
58	2004	鸡西市	10028	29.53	2.05424	70.97	75.3598	86.17	0.272181	6887	0.33	2.32283	3.44	5420
58	2005	鸡西市	10612	40.11	2.09842	68.39	73.8045	84.94	0.258261	7511	0.33	4.15717	3.53	5150
58	2006	鸡西市	12360	39.46	1.99354	69.36	72.3711	84.7	0.225376	6981	0.35	4.78144	3.54	6000
58	2007	鸡西市	13858	41.64	1.95239	73.1	70.3327	84.82	0.280972	6290	0.35	5.55311	2.73	5000
58	2008	鸡西市	16541	40.97	2.03107	73.41	68.2373	84.7	0.275765	6301	0.35	15.4938	3.54	4800
58	2009	鸡西市	18547	34.26	2.02458	73.38	66.2114	84.64	0.226447	8060	0.35	6.93257	3.54	5500
58	2010	鸡西市	22083	32.14	1.70312	74.45	64.3872	83.97	0.230703	8066	0.35	10.535	3.67	5500
58	2011	鸡西市	26864	31.57	1.45228	73.52	64.0777	83.84	0.238186	9362	0.35	7.36765	3.68	3566
58	2012	鸡西市	31076	30.71	1.62925	71.62	64.0136	82.51	0.291798	10322	0.35	8.31092	3.74	5500
58	2013	鸡西市	30530	32.29	1.4766	70.82	63.5174	82.82	0.195242	9890	0.35	7.64582	4.15	5300
58	2014	鸡西市	27881	35.87	1.44063	65.62	63.5401	81.49	0.180227	10138	0.35	8.09967	4.22	5574
58	2015	鸡西市	28222	37.61	1.39718	63.57	63.8263	80.78	0.200891	11315	0.36	8.48608	4.3	4040
58	2016	鸡西市	28647	40.08	1.3614	64.35	64.7693	80.3338	0.123647	11735	0.36	10.0473	4.31	4080
58	2017	鸡西市	29369	40.75	1.34501	65.94	64.5143	77.6708	0.0992887	11135	0.36	14.7862	4.46	4303
59	2003	鹤岗市	7625	32.07	2.75241	73.28	73.904	75.49	0.212595	4552	0.4	1.80069	7.21	3338
59	2004	鹤岗市	9517	30.99	2.96102	74.33	79.4011	74.97	0.217491	4737	0.4	2.17674	7.29	3140
59	2005	鹤岗市	10198	35.69	2.81859	75.57	80.5424	75.01	0.196422	4935	0.29	4.80624	7.29	2875
59	2006	鹤岗市	11863	34.69	2.91363	76.52	80.3905	74.62	0.174648	4794	0.29	9.32998	6.15	3668
59	2007	鹤岗市	14048	34.41	2.94708	76.91	80.5891	74.64	0.202915	5240	0.29	5.60075	6.42	3709
59	2008	鹤岗市	16887	32.34	2.16026	75.91	80.6437	74.69	0.229046	5757	0.29	6.71575	7.11	3673
59	2009	鹤岗市	18509	29.13	2.12686	75.52	77.4287	74.69	0.178919	5812	0.29	10.5855	7.67	3640
59	2010	鹤岗市	23044	26.95	1.35906	73.55	74.4491	74.43	0.158168	6133	0.3	11.4269	7.72	3812
59	2011	鹤岗市	28774	24.12	1.10996	71.85	75.4669	74.22	0.158773	6271	0.32	10.1244	7.9	4011
59	2012	鹤岗市	32968	23.71	1.67624	70.56	76.501	74.03	0.183338	6616	0.35	8.03899	8.06	3891
59	2013	鹤岗市	29631	25.94	1.52959	70.77	77.9111	73.56	0.169884	7383	0.36	8.56531	7.74	3503
59	2014	鹤岗市	24154	32.82	1.58039	64.2	79.2795	73.01	0.157443	7475	0.36	9.21065	7.7	3610
59	2015	鹤岗市	24981	34.93	1.55443	64.81	81.0648	72.21	0.141615	8150	0.36	6.90986	7.8	3219
59	2016	鹤岗市	25244	35.81	1.54014	65.72	81.2177	70.8495	0.126149	7958	0.36	7.81125	7.92	3001
59	2017	鹤岗市	27658	36.17	1.53004	67.14	82.4752	68.8715	0.121006	8444	0.36	7.90485	7.85	2994
60	2003	双鸭山市	7614	31.17	2.52879	72.21	69.8456	67.09	0.23337	5247	0.27	4.00477	2.51	1600
60	2004	双鸭山市	9047	28.39	2.45702	71.89	60.1205	67.26	0.232862	5507	0.27	4.0785	2.5	1470
60	2005	双鸭山市	9728	29.95	2.48458	70.34	60.3105	66.81	0.211164	7231	0.27	4.26315	2.52	1500
60	2006	双鸭山市	11275	30.08	2.38074	71.49	61.9628	66.69	0.219326	7447	0.27	4.34912	3.92	1600
60	2007	双鸭山市	13744	28.56	2.60181	71.35	62.1503	64.84	0.236734	7498	0.27	4.6263	3.95	1600
60	2008	双鸭山市	17285	25.56	2.41746	68.51	62.4043	64.85	0.220824	7623	0.27	4.86455	3.95	1825
60	2009	双鸭山市	19817	25.81	2.3278	69.29	60.6718	64.98	0.152596	8207	0.27	5.08653	4.87	1825
60	2010	双鸭山市	26215	24.88	2.05711	69.66	60.9052	65.31	0.136159	6298	0.27	5.40487	4.88	1825
60	2011	双鸭山市	33215	21.83	1.80485	68.17	57.308	65.16	0.168189	6640	0.27	5.70622	4.56	2003
60	2012	双鸭山市	37490	21.69	1.86295	67.31	56.0005	64.8	0.0103766	6732	0.27	6.40964	4.59	2060
60	2013	双鸭山市	37007	23.25	1.75264	66.31	54.7667	64.54	0.171674	7313	0.26	7.43431	4.61	2060
60	2014	双鸭山市	28964	35.87	1.73112	62.03	53.444	65.87	0.174273	6844	0.26	8.22161	4.63	2060
60	2015	双鸭山市	29237	39.01	1.74078	61.78	52.3109	64.99	0.152918	9299	0.26	8.89175	4.68	2076
60	2016	双鸭山市	29959	41.68	1.71968	63.77	51.5205	63.9302	0.139131	7213	0.26	9.85979	4.76	2399
60	2017	双鸭山市	32277	42.36	1.71488	63.99	77.5638	41.4444	0.0989663	8412	0.26	10.7184	6.69	3147
61	2003	大庆市	43927	11.63	5.5702	96.96	76.6157	121.54	0.102083	9239	0.68	6.73412	2.52	54385
61	2004	大庆市	47667	12.18	5.1673	96.76	48.531	123.58	0.0801725	8862	0.7	7.18767	2.9	18570
61	2005	大庆市	53199	11.05	5.01726	96.97	48.2719	124.6	0.137747	9096	0.8	7.62225	3.15	18702
61	2006	大庆市	60493	11.22	4.09723	96.86	48.8706	126.91	0.140927	9195	0.75	8.31181	2.53	21640
61	2007	大庆市	67161	12.01	3.97397	96.98	49.3864	128.83	0.224064	9814	0.8	7.8251	6.05	56645
61	2008	大庆市	80655	11.8	3.03051	96.88	49.6931	130.65	0.208548	10012	0.83	8.88454	5.97	17656
61	2009	大庆市	76068	17.53	2.75771	96.21	49.8529	132.04	0.193678	10623	0.97	9.27394	6.3	18118
61	2010	大庆市	103576	14.48	2.488	96.72	65.9631	131.86	0.179163	12405	1.01	10.0593	6.36	19365
61	2011	大庆市	133301	14.36	2.41935	96.41	51.1116	132.69	0.161555	12376	1.06	11.8895	6.39	24998
61	2012	大庆市	142067	15.27	2.1933	96.15	51.3901	130.82	0.202364	13503	1.1	12.187	6.81	25003
61	2013	大庆市	147756	16.44	2.47569	95.8	51.0944	131.29	0.197264	14745	1.14	12.6165	7.36	21159
61	2014	大庆市	146518	19.76	2.5964	95.29	51.9114	130.07	0.199595	15263	1.15	12.8482	7.8	21264
61	2015	大庆市	110113	28.59	2.60542	93.47	53.2687	129.6	0.191803	16015	1.15	12.771	7.87	20057
61	2016	大庆市	94690	36.76	2.62485	92.83	52.3141	130.072	0.163835	17025	1.16	12.5334	7.91	20761
61	2017	大庆市	97677	38.15	2.62492	92.76	52.7713	128.658	0.149175	16276	1.17	10.0633	6.85	10386
62	2003	伊春市	7150	33.01	2.09752	76.8	86.8091	39.69	0.143347	4584	0.48	2.20788	8.7	1641
62	2004	伊春市	8403	31.92	1.90593	77.57	85.5648	39.55	0.12042	4739	0.48	2.98958	8.74	1641
62	2005	伊春市	8974	37.38	1.8449	75.12	85.4621	39.31	0.145694	4722	0.48	3.88175	9.09	1465
62	2006	伊春市	10156	37.47	1.79347	75.16	85.249	38.99	0.165984	4839	0.49	4.54948	9.9	1265
62	2007	伊春市	12001	36.9	1.71337	74.07	85.533	38.95	0.120033	4886	0.49	4.73213	10.18	2694
62	2008	伊春市	14029	36.95	1.62428	73.66	85.7367	38.96	0.132943	4744	0.49	4.96278	10.6	2397
62	2009	伊春市	13530	31.87	1.53983	68.71	80.7406	38.86	0.115116	4882	0.49	7.42479	11.48	2834
62	2010	伊春市	15924	30.41	1.41717	69.66	75.8594	38.75	0.114199	5768	0.49	7.59323	11.96	2563
62	2011	伊春市	18142	30.43	1.35353	68.26	75.7434	38.54	0.111341	5738	0.5	5.72771	12.26	3353
62	2012	伊春市	20686	30.95	1.45418	64.76	75.849	38.22	0.124648	6043	0.5	7.01877	12.47	3413
62	2013	伊春市	23129	32.35	1.51354	64.92	77.0678	37.61	0.104652	5621	0.51	13.8584	12.76	3424
62	2014	伊春市	20885	34.9	1.67936	58.38	76.8778	37.19	0.0861411	6628	0.51	7.82721	12.89	3426
62	2015	伊春市	20414	38.4	1.73686	57.07	77.0649	36.89	0.0639742	6635	0.48	6.68339	14.61	3277
62	2016	伊春市	21043	38.03	1.72987	57.73	78.0254	35.9756	0.0578987	6452	0.48	6.30661	15.43	3987
62	2017	伊春市	22109	40.28	1.72503	62.14	79.8257	35.3659	0.0503355	6319	0.47	6.56267	15.81	3955
63	2003	佳木斯市	8226	44.76	2.28269	73.14	76.4518	74.83	0.204226	6917	0.17	2.389	1.53	6320
63	2004	佳木斯市	9605	43.08	2.02307	70.91	72.914	75.62	0.210943	6886	0.17	4.65003	1.52	6329
63	2005	佳木斯市	9812	49.01	2.0517	68.91	69.8994	74.92	0.19299	6609	0.18	5.07701	1.57	8700
63	2006	佳木斯市	11295	49.02	2.14628	69.23	66.8155	75.89	0.194794	8042	0.18	5.68113	2.12	8700
63	2007	佳木斯市	13690	48.65	2.24228	69.49	63.9859	76.61	0.196242	9452	0.18	5.82765	2.12	7574
63	2008	佳木斯市	15871	47.55	2.0884	68.35	59.8027	76.94	0.19629	8734	0.19	6.59673	2.36	6070
63	2009	佳木斯市	17172	45.1	1.81088	66.46	56.6972	77.13	0.170314	9550	0.2	10.2206	2.64	6000
63	2010	佳木斯市	20254	45.3	1.71368	71.43	53.575	77.6	0.13563	10224	0.29	10.9161	2.92	6020
63	2011	佳木斯市	24853	43.16	1.5389	69.74	53.031	76.6	0.158779	11156	0.3	6.70659	3.18	5870
63	2012	佳木斯市	27774	44.01	1.59961	69.82	54.5682	73.16	0.201096	10955	0.3	7.60552	3.51	5800
63	2013	佳木斯市	32733	41.75	1.60942	66.56	53.3793	74.02	0.160743	11758	0.3	7.77637	3.5	5850
63	2014	佳木斯市	32864	44.68	1.74574	67.49	54.5109	73.8	0.142186	14204	0.3	8.53355	3.51	5200
63	2015	佳木斯市	35069	44.92	1.7549	66.93	54.0776	72.77	0.11639	13923	0.3	8.90301	3.57	4230
63	2016	佳木斯市	36878	47.28	1.77056	68.76	54.4994	72.774	0.103214	14942	0.3	6.01332	3.57	4320
63	2017	佳木斯市	41419	44.04	1.77058	63.74	53.3617	71.8567	0.0986749	14351	0.29	6.97872	3.66	4024
64	2003	七台河市	9171	37.93	2.09872	88.16	83.2432	140.56	0.179754	2517	1.16	3.58989	5.26	3900
64	2004	七台河市	10994	34.54	2.03723	87.77	80.7625	141.7	0.162782	2564	1.37	3.96075	5.4	4100
64	2005	七台河市	11989	37.8	2.18987	86.93	83.1114	142.15	0.172974	2697	1.56	4.61382	5.55	4300
64	2006	七台河市	12870	37.86	2.40887	87.83	76.6696	143.18	0.15966	2851	0.99	4.72606	1.91	3468
64	2007	七台河市	15137	37.97	2.5367	89.75	74.4227	143.88	0.205475	3091	1	5.0124	4.07	3650
64	2008	七台河市	20826	31.95	2.5272	90.73	72.2535	145.02	0.178395	2912	1	5.32033	4.15	3650
64	2009	七台河市	25534	28.2	2.46242	91.53	69.6815	149.12	0.138767	3088	1	5.68352	4.73	3650
64	2010	七台河市	32890	26.48	2.15701	92.65	67.7132	149.24	0.150487	3166	1	9.89834	4.92	3650
64	2011	七台河市	33209	28.06	1.99333	91.38	64.6076	148.95	0.142788	3270	1.01	6.61553	5.15	3750
64	2012	七台河市	32308	31.55	2.071	89.77	62.1812	148.46	0.182093	3915	1.09	1.29751	5.19	3750
64	2013	七台河市	26194	40.56	1.9956	86.85	59.9239	147.82	0.124097	3601	1.14	7.04239	5.25	3945
64	2014	七台河市	25123	44.73	1.98929	85.42	61.8316	141.81	0.130983	3859	1.15	7.03118	5.48	3960
64	2015	七台河市	24823	47.13	1.94404	83.91	58.7487	133.42	0.120201	3785	1.09	7.07123	5.98	3940
64	2016	七台河市	26500	48.79	1.9352	85.31	60.9297	128.597	0.094423	4189	1.09	6.91362	6.23	3861
64	2017	七台河市	28836	49.59	1.93344	86.94	61.9241	126.989	0.0886728	3959	1.09	7.44329	6.42	3102
65	2003	牡丹江市	9866	45.27	2.01729	87.26	79.6732	66.54	0.186189	9515	0.15	2.49933	1.53	11385
65	2004	牡丹江市	11168	44.45	1.84025	86.83	76.8885	66.62	0.180407	9702	0.15	2.79656	1.6	11385
65	2005	牡丹江市	11285	49.29	1.79559	84.28	74.5223	65.62	0.155845	9694	0.15	3.07661	1.62	11385
65	2006	牡丹江市	12713	49.85	1.70341	84.15	70.3899	66.08	0.17323	10835	0.15	3.13141	1.6	11385
65	2007	牡丹江市	15105	49.62	1.65768	83.93	66.7964	66.49	0.190325	9522	0.16	3.34133	1.59	11385
65	2008	牡丹江市	17983	47.78	1.63875	82.84	62.7525	66.51	0.186823	9937	0.16	3.54068	2.07	11385
65	2009	牡丹江市	22645	46.93	1.50296	84.38	60.7496	66.67	0.146414	10473	0.16	6.7475	2.07	11385
65	2010	牡丹江市	27545	44.35	1.36772	83.98	57.9829	66.59	0.120388	11540	0.19	11.3232	2.73	14185
65	2011	牡丹江市	33675	42.67	1.29621	83.77	54.8785	65.37	0.125192	11734	0.2	8.63181	2.79	15986
65	2012	牡丹江市	37001	37.72	1.58107	80.8	54.86	67.58	0.190854	12625	0.2	8.38428	2.89	16498
65	2013	牡丹江市	46953	42.78	1.58608	83.8	53.1539	67.43	0.158013	14318	0.2	6.46479	2.93	16498
65	2014	牡丹江市	42792	46.68	1.79447	83.87	43.9695	67.98	0.134534	15375	0.21	7.77436	3.06	16680
65	2015	牡丹江市	47356	47.11	1.81313	82.92	44.1124	67.48	0.136911	16868	0.21	7.49263	2.98	16700
65	2016	牡丹江市	49618	47.61	1.81597	83.24	41.4562	66.7062	0.134493	17764	0.21	7.63958	3.02	13700
65	2017	牡丹江市	49214	51.15	1.80924	86.7	41.7725	65.6759	0.11314	15700	0.21	11.4652	3.07	11420
66	2003	黑河市	5595	46.24	2.11305	67.82	52.3269	25.25	0.192459	6120	0.07	2.20985	0.91	982.4
66	2004	黑河市	6175	43.73	1.34626	64.41	49.7439	25.33	0.18239	6210	0.03	2.1712	0.28	567
66	2005	黑河市	6877	46.15	1.4777	61.85	51.386	25.41	0.154554	5869	0.03	2.26787	0.37	567
66	2006	黑河市	7795	45.93	1.60913	62.13	51.4924	25.24	0.149673	6256	0.03	3.07476	0.35	750
66	2007	黑河市	9370	42.69	1.74056	58.62	50.2688	25.31	0.195235	6806	0.03	4.33454	0.39	663
66	2008	黑河市	11800	39.53	1.45758	55.64	50.9706	25.3	0.21058	5810	0.03	4.39028	0.65	663
66	2009	黑河市	12882	39.42	1.42768	55.58	50.799	21.2	0.177274	6875	0.03	7.3447	1.35	540
66	2010	黑河市	14994	38.09	1.76082	55.21	50.5398	21.2	0.130363	6175	0.03	7.50858	1.35	540
66	2011	黑河市	18103	34.34	1.70073	51.36	52.0266	21.25	0.14318	6206	0.03	7.85544	1.2	540
66	2012	黑河市	18892	33.01	1.86351	50.11	48.3259	25.33	0.133621	7077	0.03	8.05116	1.22	989
66	2013	黑河市	22654	34.59	1.8836	52.07	56.0837	25.14	0.142122	7514	0.03	9.30746	1.22	1131
66	2014	黑河市	24731	35.84	1.85001	51.93	58.2709	24.98	0.120648	7631	0.03	10.6584	1.14	1130
66	2015	黑河市	26575	36.51	1.88347	51.68	60.5899	24.58	0.102555	7960	0.03	11.7578	1.16	892
66	2016	黑河市	27889	37.7	1.88712	52.65	59.1197	23.5057	0.0997811	8344	0.03	6.50982	1.19	854
66	2017	黑河市	30236	38.86	1.86607	53.7	57.6398	23.2172	0.0828427	7290	0.03	6.49087	1.2	903
67	2003	绥化市	6299	45.24	1.91012	71.04	61.6098	158.88	0.290448	7979	0.07	0.787273	0.12	1760
67	2004	绥化市	7143	44.72	2.06573	70.69	57.3184	159.54	0.272931	7979	0.07	1.22392	0.14	1765
67	2005	绥化市	6244	41.71	1.83886	63.95	52.6652	160.67	0.262939	8729	0.08	1.88289	0.13	1775
67	2006	绥化市	7027	42.63	1.90172	65.33	48.2346	162.71	0.235888	7810	0.08	2.44052	0.19	1750
67	2007	绥化市	7814	41.85	1.91106	65.81	43.5972	164.71	0.262976	9208	0.09	1.88413	0.19	1800
67	2008	绥化市	9397	41.75	1.88798	65.86	39.2565	165.08	0.243146	9640	0.09	0.440974	0.21	1810
67	2009	绥化市	10471	41.15	1.86067	65.55	35.1103	166.45	0.196048	11434	0.09	0.446591	0.22	1820
67	2010	绥化市	12576	38.84	1.48176	63.58	30.8608	168.1	0.139712	11534	0.09	0.455383	0.23	1300
67	2011	绥化市	15617	35.33	1.43801	60.78	30.5428	166.87	0.151637	10315	0.09	0.55049	0.42	1530
67	2012	绥化市	18474	33.06	1.68558	59.54	30.8691	159.36	0.218942	13551	0.09	0.78474	0.44	1470
67	2013	绥化市	21293	34.31	1.94565	61.22	31.5088	159.5	0.172066	14097	0.1	1.08387	0.54	1450
67	2014	绥化市	21467	33.35	1.81267	60.15	31.3081	158.63	0.147831	13010	0.11	1.42122	0.55	1674
67	2015	绥化市	23095	33.97	1.83338	60.23	31.2221	157.43	0.169252	13854	0.11	1.63945	0.56	3600
67	2016	绥化市	24109	35.56	1.83619	61.05	31.2085	155.708	0.15146	16414	0.13	0.731289	0.58	3620
67	2017	绥化市	24965	37.51	1.82761	64.05	31.9686	151.407	0.147671	17268	0.32	0.814867	0.59	3788
68	2003	上海市	46718	48.43	2.23295	98.52	77.6101	2116.02	0.119143	84416	8.67	20.3461	7.01	182236
68	2004	上海市	55307	47.86	2.27382	98.71	81.16	2132.77	0.111307	86361	12.32	25.415	8.08	205400
68	2005	上海市	51474	50.48	2.23508	99.12	89.0899	2078.95	0.11112	90805	12.93	35.5093	8.8	217175
68	2006	上海市	57695	50.59	2.24335	99.1	88.7002	2157.68	0.114426	94387	13.57	40.5681	9.73	221591
68	2007	上海市	66367	52.58	2.311	99.17	88.6998	2174.86	0.12987	95939	13.97	29.4778	10.08	225200
68	2008	上海市	73124	53.66	2.343	99.18	88.6001	2194.07	0.125703	97780	14.5633	59.9419	10.62	225200
68	2009	上海市	78989	59.36	2.33999	99.25	88.6001	2209.31	0.116051	99704	15.1567	62.5008	11	231088
68	2010	上海市	76074	57.28	2.31616	99.33	89.3002	2227.63	0.126337	105083	15.75	71.9693	11.37	231374
68	2011	上海市	82560	58.05	2.3159	99.35	89.3001	2238.74	0.140295	107130	15.75	32.828	11.59	231410
68	2012	上海市	85373	60.45	2.30952	99.37	89.3	2250.68	0.155103	109612	15.75	35.0382	11.81	236803
68	2013	上海市	150853	62.24	2.28296	99.4	89.6	2259.21	0.150055	114314	15.75	37.6064	11.97	233600
68	2014	上海市	97370	64.82	2.25132	99.48	89.6002	2269.23	0.141269	117510	15.75	45.1602	12.36	231685
68	2015	上海市	103796	67.76	2.28235	99.57	87.6	2275.67	0.123929	122813	15.75	40.8352	12.75	230423
68	2016	上海市	116562	69.78	2.26066	99.61	87.9	2286.71	0.121546	129166	15.75	43.9393	13.07	236248
68	2017	上海市	126634	69.18	2.24963	99.645	87.7002	2294.59	0.115812	134607	15.75	44.0893	13.61	229526
69	2003	南京市	27307	44.59	2.07069	95.63	73.1736	869.39	0.115015	22038	6.79	10.5182	8.58	131276
69	2004	南京市	33050	43.72	2.09687	96.34	75.1953	886.66	0.110073	21048	7.36	7.51002	9.43	121094
69	2005	南京市	40887	46.9	2.40916	96.68	76.2395	905.2	0.105474	21269	7.79	10.6361	10.31	120628
69	2006	南京市	46114	48.01	2.48943	97.04	76.3997	922.56	0.108797	21042	8.74	12.4918	9.38	67817
69	2007	南京市	53639	48.42	2.53331	97.36	76.8205	937.66	0.132745	21091	8.77	12.8165	9.83	75191
69	2008	南京市	60808	49.99	2.49541	97.54	76.9505	948.74	0.143501	24089	9	14.1187	10.11	77523
69	2009	南京市	67455	51.31	2.50334	96.95	77.1596	956.81	0.138901	26026	9.09	14.8219	10.64	76094
69	2010	南京市	64037	51.85	2.46073	97.22	78.5004	960.1	0.141088	26399	9.39	15.6062	10.71	80490
69	2011	南京市	76263	52.4	2.3726	97.32	79.7302	966.08	0.143048	29854	9.68	16.5277	11.79	87958
69	2012	南京市	88525	53.4	2.37333	97.43	80.2304	969.3	0.162391	32786	9.92	18.1684	12.39	89638
69	2013	南京市	124600	54.38	2.44301	97.45	80.5003	976.3	0.147947	37186	10.83	25.4347	13.57	93155
69	2014	南京市	107545	56.49	2.41028	97.57	80.9204	984.85	0.148587	39149	11.15	27.3013	14.05	94134
69	2015	南京市	118171	57.32	2.36637	97.61	81.3997	991.35	0.170405	41987	11.47	30.7746	14.28	95019
69	2016	南京市	127264	58.39	2.36325	97.59	82	1006.53	0.172817	45195	11.75	31.8282	14.52	99272
69	2017	南京市	143258	59.73	2.35758	97.75	82.2903	1033.85	0.160877	46960	12.09	34.27	14.67	99580
70	2003	无锡市	43155	39.45	1.84026	96.94	63.018	924.27	0.15199	17288	3.77	10.2597	2.9	18010
70	2004	无锡市	52825	40.2	1.90977	97.8	65.6597	933.98	0.146818	17826	3.93	12.9615	4.1	15858
70	2005	无锡市	62331	37.81	1.99963	98.28	67.0009	945.78	0.136815	17910	4.03	12.6981	5.1	19115
70	2006	无锡市	72489	38.8	2.04831	98.45	67.1003	956.14	0.14208	18105	4.12	14.1231	5.58	23607
70	2007	无锡市	83923	40.1	2.08438	98.58	67.4004	964.37	0.16588	18714	4.24	15.6889	6.09	23228
70	2008	无锡市	95460	40.95	2.06315	98.56	67.4995	969.51	0.155335	20497	4.34	16.8566	6.44	32600
70	2009	无锡市	107365	41.3	2.01779	98.12	67.8002	972.54	0.158999	20064	4.52	17.8784	6.93	31558
70	2010	无锡市	92166	42.8	1.98186	98.19	70.3094	1008.34	0.168461	22642	5	18.9029	7.33	38685
70	2011	无锡市	107437	44.03	1.92469	98.22	72.1992	1011.37	0.173598	24922	6.25	20.2944	7.45	36579
70	2012	无锡市	117357	45.17	1.92679	98.18	72.8992	1015.93	0.178676	26603	6.83	22.33	7.56	38468
70	2013	无锡市	170978	46.02	1.89982	98.16	73.7003	1020.6	0.170453	29216	7.03	26.6415	7.66	36568
70	2014	无锡市	126389	48.4	1.8742	98.32	74.5004	1031.21	0.151094	31008	7.08	26.5447	7.65	34617
70	2015	无锡市	130938	49.11	1.86831	98.39	75.4001	1039.55	0.15387	33647	7.12	28.382	7.64	36120
70	2016	无锡市	141258	51.34	1.85901	98.54	75.8003	1050.36	0.158343	36150	7.18	31.9427	7.7	37262
70	2017	无锡市	157668	51.49	1.85694	98.71	76.0003	1065.49	0.155554	36544	7.31	35.9609	7.71	35741
71	2003	徐州市	9992	36.08	2.47896	84.78	40.3576	807.12	0.206396	17961	0.79	2.41885	0.91	6689
71	2004	徐州市	12005	36.47	2.44715	85.97	40.9875	814.4	0.198076	18252	0.86	2.89936	0.96	7692
71	2005	徐州市	13697	35.33	2.51744	85.98	43.2116	821.91	0.192653	19287	1.05	2.923	1.13	10775
71	2006	徐州市	15363	35.46	2.62194	87.35	44.8003	830.28	0.187618	19749	1.28	3.32964	1.22	12255
71	2007	徐州市	17909	36.02	2.68801	88.53	45.7997	835.81	0.243719	20238	1.58	3.48595	1.67	13377
71	2008	徐州市	21367	36.64	2.11619	89.53	47.8998	841.06	0.221872	23248	1.66	3.38395	1.83	13924
71	2009	徐州市	25100	37.29	2.12889	89.55	49.5997	850.6	0.197495	25081	1.83	4.71907	1.99	14910
71	2010	徐州市	34084	39.71	2.1071	90.38	53.9006	864.1	0.188028	27783	2.12	5.06666	2.3	18106
71	2011	徐州市	41407	40.55	2.02381	90.58	55.4301	867.45	0.198497	30283	2.21	5.67974	2.45	19286
71	2012	徐州市	46877	41.47	2.01784	90.48	56.71	879.77	0.210524	35703	2.25	6.12141	2.45	19690
71	2013	徐州市	44050	42.5	1.91219	90.25	58.0805	894.26	0.204354	40179	2.25	6.89224	2.7	19998
71	2014	徐州市	57655	45.21	1.87963	90.46	59.4601	869.97	0.199365	43175	2.17	6.86901	2.7	20709
71	2015	徐州市	61511	46.24	1.87521	90.51	61.0497	874.63	0.202469	44550	2.17	7.20854	2.79	21571
71	2016	徐州市	66845	47.38	1.86074	90.66	62.4397	884.828	0.207183	48926	2.22	8.12209	2.77	22294
71	2017	徐州市	72493	47.25	1.85584	90.91	63.7599	883.128	0.2103	39764	2.25	8.88321	2.8	23024
72	2003	常州市	26149	36.73	2.0373	94.44	68.3656	791.36	0.149921	11687	2.11	8.10623	3.45	27227.3
72	2004	常州市	31665	36.5	2.06383	95.35	69.9005	797.65	0.150252	11932	2.25	9.11714	4.11	27010.6
72	2005	常州市	31997	34.58	2.08355	95.66	61.4352	803.73	0.140428	11734	2.38	9.77044	4.46	10853
72	2006	常州市	44440	35.85	2.08099	96.22	60.4994	810.67	0.125502	12207	2.46	10.8543	3.76	19526
72	2007	常州市	52840	36.96	2.11325	96.63	60.8805	815.01	0.159952	13794	2.57	12.2521	3.89	20616
72	2008	常州市	61503	37.98	2.08775	96.9	60.9598	818.11	0.150072	13942	2.75	13.6966	4.04	21254
72	2009	常州市	70138	39.62	2.08892	96.36	61.159	820.57	0.161076	14728	3.05	14.4573	4.34	21311
72	2010	常州市	67327	41.43	2.04756	96.73	63.9497	825.25	0.144315	14713	3.5	15.4344	4.52	24025
72	2011	常州市	77485	42.4	1.99211	96.88	65.1999	829.96	0.151783	15039	3.96	16.5195	4.7	23449
72	2012	常州市	85039	43.9	1.99116	96.82	66.2094	834.33	0.168996	18552	4.19	18.0732	4.82	21933
72	2013	常州市	119151	45.22	1.99725	96.83	67.4495	836.94	0.159228	19157	4.25	21.721	5.12	21172
72	2014	常州市	104423	48.05	1.96111	97.18	68.7101	843.18	0.15681	21528	4.66	21.8865	5.52	20520
72	2015	常州市	112221	49.51	1.94915	97.22	70.0111	848.58	0.163209	22103	5.73	23.1266	6.69	23800
72	2016	常州市	122721	50.9	1.93684	97.36	71.0001	857.535	0.164708	23408	5.97	25.6925	7.23	24661
72	2017	常州市	137459	50.81	1.93362	97.63	71.7995	866.484	0.177458	21049	6.08	27.7051	7.39	25273
73	2003	苏州市	47693	33.7	1.85032	96.95	54.2419	696.24	0.118822	19124	1.76	12.1385	2.71	35958.6
73	2004	苏州市	57992	32.03	1.92603	97.77	61.0611	705.53	0.111561	20903	2.09	13.8549	3.05	32954.7
73	2005	苏州市	54164	31.2	1.93924	97.8	64.0001	715.49	0.0945833	23356	2.3	16.2495	3.63	46497
73	2006	苏州市	78801	32.66	1.99741	98.05	65.1001	725.82	0.103316	27005	2.53	18.2428	4.48	19211
73	2007	苏州市	91911	34.56	2.02963	98.27	65.5999	735.66	0.146271	29315	2.69	21.0059	5.28	22255
73	2008	苏州市	106863	36.36	2.09419	98.37	65.9497	741.93	0.138548	32554	3.74	23.2661	5.42	39661
73	2009	苏州市	122565	39.41	2.09642	98.16	66.2501	746.1	0.149226	35408	3.82	24.7175	5.62	37110
73	2010	苏州市	93043	41.38	2.07177	98.31	70.5502	751.25	0.14911	36839	3.88	27.0698	5.67	40989
73	2011	苏州市	102129	42.75	2.00958	98.34	71.3101	756.75	0.150871	40805	3.96	31.7065	5.7	44446
73	2012	苏州市	114029	44.24	2.0148	98.37	72.3095	763.21	0.162285	43772	5.14	36.595	6.59	58778
73	2013	苏州市	199017	45.73	2.00673	98.36	73.1498	770.31	0.161685	49341	5.2	41.7717	6.64	58216
73	2014	苏州市	129925	48.43	1.9812	98.52	73.9496	763.64	0.156382	52887	5.17	42.369	6.75	59871
73	2015	苏州市	136702	49.94	1.96992	98.51	74.9002	770.47	0.150972	56894	5.29	45.2821	6.81	62559
73	2016	苏州市	145556	51.54	1.96241	98.57	75.5	783.181	0.162215	60847	5.33	49.4398	6.77	64550
73	2017	苏州市	159369	51.17	1.9617	98.72	75.8003	798.198	0.169106	56135	5.47	52.6244	6.67	62417
74	2003	南通市	12924	34.39	2.18484	85.82	41.8504	971.9	0.182135	19272	1.11	1.85862	0.73	8351.2
74	2004	南通市	15806	33.69	2.21891	87.86	43.1937	967.12	0.183012	19784	0.72	10.7462	0.86	11433
74	2005	南通市	19979	33.03	2.25123	89.13	45.2095	963.45	0.15766	20505	0.72	4.63273	0.97	5645
74	2006	南通市	22826	34.42	2.30233	90.44	46.8997	962.12	0.145612	21075	0.74	5.2495	1.05	7630
74	2007	南通市	27500	35.09	2.38241	91.77	48.5995	957.54	0.227776	22394	0.77	6.03086	0.98	8286
74	2008	南通市	32815	35.06	2.24555	92.07	50.2497	954.53	0.210348	23584	0.86	6.7018	1.02	13300
74	2009	南通市	37642	35.81	2.23881	91.77	52.7006	953.21	0.212719	24278	1.17	7.55826	1.2	13840
74	2010	南通市	47419	37.25	2.20143	92.32	56.0004	953.53	0.205318	25626	1.56	7.74082	1.36	15792
74	2011	南通市	56005	38.52	2.1393	92.97	57.5997	955.98	0.212262	28205	1.76	8.53641	1.64	17463
74	2012	南通市	62506	40.04	2.13831	93	58.6995	956.38	0.221812	30664	1.95	9.4325	2.49	19848
74	2013	南通市	65696	41.08	2.14753	93.15	59.8997	958.02	0.229653	32264	2.14	11.2408	2.7	20490
74	2014	南通市	77457	44.24	2.10947	93.99	61.1003	727.68	0.218412	34176	1.8	11.3803	3.38	20970
74	2015	南通市	84236	45.8	2.10177	94.23	62.8	727.08	0.219448	35042	1.94	11.7421	3.6	22680
74	2016	南通市	92702	47.74	2.09418	94.58	64.4002	727.083	0.206713	38154	2.04	13.341	3.96	23421
74	2017	南通市	110003	47.99	2.08851	95.05	66.0301	724.239	0.188858	33283	2.14	14.9203	3.97	22450
75	2003	连云港市	7536	33.57	2.47913	76.56	34.5008	623.77	0.205505	7419	0.83	2.42161	0.91	7800
75	2004	连云港市	8891	33.5	2.53413	78.72	36.2797	625.08	0.19613	7672	0.93	2.69832	0.99	5608
75	2005	连云港市	10003	35.33	2.5862	79.53	37.1809	629.57	0.171363	8240	1.04	2.84042	1.12	6341
75	2006	连云港市	11084	35.95	2.6905	81.75	38.9994	639.23	0.162851	8852	1.14	3.1885	1.25	5282
75	2007	连云港市	12857	36.24	2.74529	82.97	40.5007	642.97	0.22969	8863	1.2	3.74296	1.43	5434
75	2008	连云港市	15458	36.3	2.24936	83.64	42.0011	651	0.185979	10453	1.27	4.51232	1.58	7228
75	2009	连云港市	19229	37.3	2.27221	83.59	43.4499	654.19	0.167424	10795	1.33	5.05505	1.68	7106
75	2010	连云港市	26987	39.02	2.24322	84.7	51.75	663.64	0.151443	11032	1.6	5.42091	1.77	7181
75	2011	连云港市	32119	39.14	2.19149	85.53	53.1497	663.4	0.155305	11642	1.71	5.883	2.15	7201
75	2012	连云港市	36470	39.6	2.17082	85.51	54.3511	671.03	0.183666	15090	1.84	6.69963	2.21	7232
75	2013	连云港市	34335	40.26	2.05074	85.48	55.7189	683.1	0.174807	16044	1.97	6.98735	2.25	7253
75	2014	连云港市	44277	41.42	2.01701	86.68	57.131	691.42	0.177099	16523	2.1	7.13085	2.23	7610
75	2015	连云港市	48416	42.53	2.01348	86.91	58.7009	697.31	0.174822	17372	2.71	7.29248	2.85	10508
75	2016	连云港市	52987	43.13	1.99921	87.31	60.1993	701.248	0.197684	21446	2.81	7.85206	2.89	11581
75	2017	连云港市	61776	43.44	1.98343	88.13	61.701	699.934	0.193997	16769	2.93	8.6955	2.91	10604
76	2003	淮安市	8108	30	2.29691	76.51	32.7699	516.2	0.193881	8091	1.14	2.09944	1.19	2196
76	2004	淮安市	9597	30.6	2.21805	77.67	33.7714	520.31	0.178343	8961	0.79	2.35525	1.16	4941
76	2005	淮安市	11254	33.14	2.26516	78.66	36.6997	524	0.190386	10039	0.84	2.58262	1.38	4378
76	2006	淮安市	12278	34.11	2.35824	80.99	38.3506	528.95	0.183433	10309	0.88	2.80575	1.54	4811
76	2007	淮安市	14347	34.79	2.42795	82.93	39.8501	530.18	0.226375	11308	0.94	3.28552	1.74	6000
76	2008	淮安市	17104	35	2.21266	84.49	36.701	533.07	0.202256	11394	0.99	3.41156	1.83	9365
76	2009	淮安市	20946	36.49	2.2273	84.76	38.3996	530.34	0.18212	11812	1.09	3.60605	2.2	9725
76	2010	淮安市	28861	39.26	2.20973	85.88	39.9001	534.89	0.0177413	13201	1.19	4.22861	2.49	13387
76	2011	淮安市	35181	39.78	2.14112	86.77	41.3998	539.36	0.179438	15410	1.29	4.70941	2.61	14380
76	2012	淮安市	39992	40.8	2.1295	87.09	43.1001	542.9	0.196352	18716	1.35	5.05139	3.02	14442
76	2013	淮安市	38985	41.75	2.19123	87.35	50.8007	549.01	0.190235	21681	1.39	6.53177	3.24	15025
76	2014	淮安市	50736	44.08	2.14804	88.31	52.0002	558.57	0.163597	22858	1.5	6.69477	3.44	13406
76	2015	淮安市	56460	45.93	2.14084	88.79	53.4996	562.31	0.153687	23955	1.55	6.99383	3.58	13031
76	2016	淮安市	62446	47.74	2.11851	89.35	55.0593	566.301	0.160982	25500	1.78	7.9779	3.99	13792
76	2017	淮安市	68168	47.56	2.11371	89.8	56.501	559.322	0.189455	17876	1.84	9.08709	3.93	13802
77	2003	盐城市	9330	31.35	1.99628	75.28	39.453	531.61	0.306523	12915	0.37	1.50196	0.47	5007
77	2004	盐城市	10928	32.26	2.10335	77.16	39.9406	532.79	0.295263	13670	0.43	2.80688	0.54	2785
77	2005	盐城市	12904	33.26	2.16227	77.26	41.4241	470.55	0.260856	14633	0.38	3.02677	0.8	3066
77	2006	盐城市	14647	33.42	2.23475	79.08	42.5	474.15	0.234635	15558	0.42	3.30863	0.63	2169
77	2007	盐城市	16987	34.07	2.27463	81.05	43.6497	477.13	0.265653	16091	0.46	2.8184	0.85	2248
77	2008	盐城市	19775	34.28	1.92267	82.83	44.7994	478.26	0.21823	16649	0.47	2.85977	0.88	4534
77	2009	盐城市	23607	34.58	1.94657	82.77	46.3004	478.65	0.181782	17858	0.5	4.2749	0.97	5054
77	2010	盐城市	31640	36.95	1.93521	83.96	52.5	480.86	0.168706	18888	0.52	4.77271	1.01	5299
77	2011	盐城市	38222	37.82	1.84702	84.95	54.0001	483.56	0.19168	21481	0.54	5.00083	1.1	5807
77	2012	盐城市	43172	38.17	1.84409	85.38	55.8001	484.56	0.197687	25251	0.56	6.46948	1.12	5862
77	2013	盐城市	42178	38.85	1.83296	85.92	57.1996	485.37	0.188368	28878	0.56	6.70743	1.15	5768
77	2014	盐城市	53115	40.77	1.79367	87.24	58.4995	489.36	0.172336	33684	0.65	6.84593	1.68	6253
77	2015	盐城市	58299	42.08	1.79073	87.74	60.0996	489.04	0.170666	35642	0.84	6.97954	2.04	8690
77	2016	盐城市	63278	43.53	1.77591	88.33	61.6006	490.816	0.177673	37139	0.87	7.57801	2.08	8762
77	2017	盐城市	68938	44.5	1.76981	88.9	62.8994	487.863	0.18013	29767	0.91	8.39973	2.26	9040
78	2003	扬州市	14290	37.33	2.08533	88.69	45.465	683.77	0.209644	10864	0.88	4.21547	1.24	8226
78	2004	扬州市	17359	36.6	2.10626	89.87	46.3438	684.79	0.202793	10991	0.95	4.82934	1.4	5659.8
78	2005	扬州市	20389	34.01	2.18198	90.32	47.5222	687.84	0.19075	11765	1.01	5.23925	2.6	7880
78	2006	扬州市	24048	35	2.22691	91.41	49.2005	691.35	0.166743	12930	1.06	5.54483	2.45	9615
78	2007	扬州市	28585	35.28	2.28619	92.3	50.2007	692.27	0.208742	13646	1.09	6.12298	2.76	8838
78	2008	扬州市	34238	35.47	2.07584	92.53	51.2994	693.08	0.189346	13318	1.13	6.72707	2.92	8796
78	2009	扬州市	40418	36.06	2.08942	92.19	52.8996	691.59	0.1844	14464	1.18	7.64575	3.14	9292
78	2010	扬州市	49786	37.62	2.06479	92.76	56.7294	696.59	0.180212	14685	1.24	8.24876	3.23	10121
78	2011	扬州市	58950	38.7	2.03575	92.99	57.9005	698	0.177067	15281	1.89	9.21806	3.99	12763
78	2012	扬州市	65692	40.01	2.0268	93.01	58.7997	695.52	0.193274	15853	1.94	10.0067	4.05	13574
78	2013	扬州市	70696	41.02	2.01089	93.1	60	697.68	0.178455	17054	1.9	11.5462	4.13	14333
78	2014	扬州市	82654	42.86	1.9839	93.86	61.2006	699.95	0.177781	17475	2.06	11.7508	4.26	14667
78	2015	扬州市	89647	43.89	1.98243	93.98	62.8	699.44	0.170039	17864	2.12	12.3649	4.35	15275
78	2016	扬州市	99151	44.96	1.9748	94.35	64.4009	700.956	0.1769	18421	2.26	13.319	4.69	15068
78	2017	扬州市	112862	45.94	1.97156	94.83	66.0996	697.921	0.177994	16260	2.49	14.6852	4.94	15174
79	2003	镇江市	23995	37.45	1.99683	94.74	63.4698	694.54	0.175231	7717	2.04	6.45151	2.2	8279.4
79	2004	镇江市	29235	36.67	2.04636	95.63	64.3937	694.59	0.178364	7932	2.15	7.07066	2.35	10187.5
79	2005	镇江市	29534	34.97	2.095	95.56	59.0163	695.63	0.160941	8099	2.24	6.37177	4.01	11536
79	2006	镇江市	38088	35.37	2.12759	95.93	59.2002	698.7	0.150986	8244	2.34	6.83165	4.16	11985
79	2007	镇江市	44894	36.39	2.18761	96.2	59.6098	698.67	0.190496	8095	2.45	7.48843	4.54	11811
79	2008	镇江市	52391	36.48	2.18327	96.37	59.7494	698.65	0.187501	8199	2.55	8.04599	4.8	12500
79	2009	镇江市	62084	37.32	2.18222	95.52	59.9987	701.53	0.184336	8381	2.71	8.91515	5.04	11335
79	2010	镇江市	63280	39.52	2.13574	95.9	61.9586	703.69	0.169676	8681	2.82	9.34151	5.16	12495
79	2011	镇江市	73981	40.59	2.07696	95.64	63.0189	706.68	0.164009	10152	2.97	9.85392	5.31	12660
79	2012	镇江市	83650	41.63	2.0695	95.6	64.2006	705.48	0.195566	11488	3.12	10.2748	5.46	12877
79	2013	镇江市	107621	42.66	2.06274	95.59	65.4009	706.39	0.173673	12646	3.33	13.8429	5.8	13390
79	2014	镇江市	102652	46.12	2.0294	96.27	66.6015	708.52	0.176102	12747	3.49	13.9883	6.1	13543
79	2015	镇江市	110351	46.9	2.01241	96.21	67.8986	708.33	0.184785	12392	3.58	14.5358	6.18	13837
79	2016	镇江市	120603	47.62	1.99761	96.41	69.2013	708.333	0.184741	12714	3.63	15.6632	6.21	14167
79	2017	镇江市	116671	47.13	1.99727	96.45	70.4987	705.729	0.185593	10859	3.68	17.0053	6.26	13129
80	2003	泰州市	11513	35.35	2.08801	87.13	43.2375	869.73	0.231172	10513	0.83	3.44604	0.35	2528.76
80	2004	泰州市	14014	34.32	2.11959	88.28	44.237	868.19	0.237004	10709	0.86	8.90447	0.4	3250
80	2005	泰州市	17474	31.1	2.17993	89.07	44.6702	866.05	0.206964	11515	0.86	3.86209	0.81	1942
80	2006	泰州市	19933	32.1	2.22687	90.52	46.0999	868.73	0.177413	11690	0.86	4.44019	0.93	2123
80	2007	泰州市	23933	33.19	2.30953	91.44	47.6005	863.72	0.21381	12376	0.97	5.11033	0.94	3157
80	2008	泰州市	27843	34.17	2.20292	92.16	49.0994	864.05	0.194458	12746	1.01	5.5605	0.95	3501
80	2009	泰州市	33166	35.17	2.21011	91.95	50.9998	869.38	0.16984	13883	1.05	6.57726	1.11	3644
80	2010	泰州市	44118	37.64	2.17235	92.59	55.6503	872.04	0.179005	13644	1.12	6.75902	1.18	3768
80	2011	泰州市	52395	38.77	2.13625	92.77	56.8093	876.31	0.163949	14739	1.16	7.2888	1.19	5268
80	2012	泰州市	58378	39.8	2.12711	92.9	57.901	874.98	0.19397	17018	1.21	7.97145	1.25	5628
80	2013	泰州市	59191	40.8	2.10927	93.15	59.0009	877.48	0.165878	18646	1.67	9.1642	1.64	7153
80	2014	泰州市	72706	43.44	2.0792	93.8	60.1496	878.71	0.159529	19539	1.72	9.10147	1.71	7405
80	2015	泰州市	79479	44.96	2.07751	94.07	61.5499	877.83	0.160386	20295	1.81	9.32512	1.84	7474
80	2016	泰州市	88330	47	2.06192	94.15	63.199	877.83	0.168378	21865	1.98	10.1327	1.98	8189
80	2017	泰州市	95176	47.26	2.05494	94.43	64.9305	872.646	0.161035	17925	2.1	11.2729	2.7	8053
81	2003	宿迁市	5400	29.06	1.80303	70.59	30.9993	604.63	0.247957	7050	0.35	0.852801	0.36	1500
81	2004	宿迁市	6462	29.11	1.83592	71.35	30.1004	609.47	0.207019	6534	0.37	1.59191	0.56	1600
81	2005	宿迁市	7188	30.07	1.87757	73.5	31.5004	613.14	0.262021	7508	0.4	1.23217	0.76	1685
81	2006	宿迁市	8618	31.58	1.93283	76.42	32.3996	618.9	0.233857	9024	0.56	2.22062	0.76	1922
81	2007	宿迁市	10217	32.01	1.9795	77.99	34.0997	621.31	0.28702	9134	0.59	2.49412	0.79	2122
81	2008	宿迁市	12289	32.99	1.82852	79.6	35.9001	624.87	0.230874	10578	0.68	1.56661	0.88	2502
81	2009	宿迁市	15381	34.39	1.84074	80.69	37.7008	631.91	0.230736	11874	0.74	3.18757	0.96	2865
81	2010	宿迁市	22525	37.39	1.82896	82.42	48.2997	638.55	0.238199	13283	0.76	3.71169	1.05	4020
81	2011	宿迁市	27839	37.6	1.79434	84.12	49.8007	648.8	0.221174	15193	0.8	3.99883	1.16	4414
81	2012	宿迁市	31722	38	1.78947	85.1	50.9692	654.89	0.232866	16187	0.82	4.41978	1.25	4887
81	2013	宿迁市	29830	38.43	1.77385	86.23	52.3998	671.18	0.218749	18951	0.88	7.05356	1.42	5499
81	2014	宿迁市	39963	38.9	1.74668	87.24	53.7	681.3	0.224412	20138	0.92	9.51579	1.57	6105
81	2015	宿迁市	43853	39.35	1.74086	87.86	55.5008	687.47	0.201981	23188	0.99	11.3617	1.81	5877
81	2016	宿迁市	48311	39.81	1.7292	88.3	57.5009	694.51	0.162988	25266	1.01	7.29228	1.88	6451
81	2017	宿迁市	55582	40.8	1.71064	88.81	58.4992	693.336	0.169382	27100	1.05	8.27345	2.03	6477
82	2003	杭州市	32819	42.09	2.24704	93.97	67.9048	387.31	0.150046	24909	1.66	11.5371	2.62	44838
82	2004	杭州市	38858	41.47	2.2822	94.47	68.5746	392.67	0.15732	29373	1.82	13.0534	3.01	45927.2
82	2005	杭州市	44853	44.09	2.16865	94.96	69.5964	397.96	0.152458	30780	1.89	13.7679	3.88	55141
82	2006	杭州市	51878	45.1	2.23453	95.5	68.8798	401.49	0.153233	31963	1.97	15.5381	4.39	44108
82	2007	杭州市	52590	45.85	2.27134	96.02	69.0104	405.13	0.186902	34856	2.08	17.1879	5.18	47952
82	2008	杭州市	70832	46.29	2.20108	96.26	69.3397	408.32	0.176933	33072	2.21	18.414	6.02	61330
82	2009	杭州市	63333	49.33	2.21375	96.25	69.5	411.77	0.175932	34832	2.37	19.834	6.84	57132
82	2010	杭州市	69828	48.69	2.20984	96.5	73.2074	415.23	0.171725	37292	2.49	20.9054	7.28	43746
82	2011	杭州市	80478	49.27	2.12752	96.62	73.9002	419.2	0.176658	40393	2.61	22.5783	7.6	44809
82	2012	杭州市	88962	50.94	2.09814	96.73	74.3002	422.74	0.186927	44778	2.73	24.4592	8.04	47330
82	2013	杭州市	118013	52.93	1.9297	96.82	74.9005	425.77	0.18983	47350	2.79	26.6868	8.24	48432
82	2014	杭州市	103813	55.25	1.8948	97.02	75.1001	431.28	0.190072	51402	2.83	40.2002	8.35	48520
82	2015	杭州市	112230	58.24	1.87861	97.13	75.3005	436.25	0.185356	58982	3.05	46.0712	10.56	56974
82	2016	杭州市	124286	60.89	1.86989	97.31	76.2005	443.48	0.180168	64557	3.26	55.1637	11.03	57916
82	2017	杭州市	135113	62.92	1.85137	97.53	76.7997	454.326	0.181254	70187	3.56	62.0384	11.63	69834
83	2003	宁波市	32639	37.69	2.29497	93.72	59.8801	586.3	0.120833	14871	1.17	10.5361	2.09	26979
83	2004	宁波市	39174	37.27	2.26304	94.28	61.4159	590.17	0.121207	16394	1.22	12.0997	2.25	25634
83	2005	宁波市	44156	39.83	2.22714	94.6	62.784	594.45	0.118082	17856	1.29	13.7088	2.36	27402
83	2006	宁波市	51460	40.06	2.2238	95.15	63.1105	598.45	0.126393	19339	2.3	14.1159	2.86	28495
83	2007	宁波市	66067	40.31	2.22187	95.6	63.2197	575.14	0.159174	20618	2.26	15.6993	2.9	35107
83	2008	宁波市	69997	40.36	2.20052	95.77	63.59	578.68	0.1528	20731	2.46	39.0383	2.94	33509
83	2009	宁波市	60720	41.2	2.15466	95.76	63.7003	581.66	0.152365	22843	2.56	33.6058	2.96	30685
83	2010	宁波市	69368	40.15	2.10203	95.75	68.3103	584.83	0.148605	24317	2.77	39.1439	3	32531
83	2011	宁波市	79524	40.51	2.07779	95.79	68.9997	587.2	0.156743	24477	2.9	20.2539	3.12	35806
83	2012	宁波市	86228	42.49	2.05916	95.92	69.4004	588.54	0.171049	26311	2.95	21.5774	3.21	37060
83	2013	宁波市	122912	43.64	1.84771	96.13	69.8003	591.02	0.157973	28053	3	22.7752	3.32	37847
83	2014	宁波市	98362	44.07	1.81835	96.37	70.2996	594.72	0.159487	29652	3.14	22.0519	3.4	40088
83	2015	宁波市	102374	45.24	1.80785	96.44	71.1003	598	0.152219	31700	3.28	21.6395	3.64	44018
83	2016	宁波市	110656	45.23	1.80456	96.52	71.8997	602.078	0.153863	33412	3.37	31.664	5.49	50201
83	2017	宁波市	123955	44.88	1.80286	96.89	72.3997	608.191	0.152137	34135	3.52	33.1547	6.41	53253
84	2003	温州市	16558	32.75	2.89023	95.28	60.8932	629.9	0.267632	14599	0.97	8.32847	1	16265
84	2004	温州市	18846	32.14	2.85827	95.38	61.4461	633.22	0.286368	16105	0.97	8.90572	1.08	16444.5
84	2005	温州市	21335	33.91	2.89335	95.93	59.6078	636.69	0.287427	16569	1.2	9.51118	1.09	13700
84	2006	温州市	24390	33.51	2.87896	96.43	60.2205	641.96	0.230486	18223	1.2	10.957	1.1	11681
84	2007	温州市	28387	33.97	2.79385	96.84	60.2595	648.82	0.265315	18324	1.3	12.1686	1.1	15478
84	2008	温州市	31555	34.4	2.41324	96.84	60.5204	655.12	0.275404	19304	1.39	13.2045	1.1	16401
84	2009	温州市	32588	36.39	2.42248	96.82	60.6997	660.93	0.272672	20380	1.45	13.5993	1.11	18256
84	2010	温州市	37359	36.24	2.387	96.8	65.9223	667.57	0.255294	22022	1.48	14.1166	1.12	17802
84	2011	温州市	43132	37.24	2.39742	96.85	66.2999	677.38	0.252715	22248	1.61	14.6754	1.56	18864
84	2012	温州市	40103	39.3	2.36565	96.89	66.7005	673.92	0.267252	25457	1.73	15.7924	2.51	19450
84	2013	温州市	49614	40.2	2.12354	97.12	67.0001	685.03	0.265676	29165	1.74	15.9615	2.7	18737
84	2014	温州市	47118	41.58	2.08879	97.26	67.2	674.42	0.255603	30864	1.79	18.5891	2.94	19250
84	2015	温州市	50790	43.44	2.07328	97.2	68.0004	671.19	0.259696	35182	1.97	19.7965	3.18	21605
84	2016	温州市	55779	44.4	2.07896	97.26	69.0005	676.984	0.24363	35086	2	21.3795	3.19	22812
84	2017	温州市	58854	43.99	2.06194	97.33	69.7005	682.777	0.235214	36327	2.11	21.5271	3.31	25455
85	2003	嘉兴市	25792	35.37	2.11425	92.03	40.6338	850.47	0.221187	9793	1.68	7.95981	1.14	5254.42
85	2004	嘉兴市	31506	34.23	2.09272	92.59	43.2792	852.98	0.223084	10546	2.11	10.2165	1.23	7958
85	2005	嘉兴市	34706	35.39	1.8608	92.71	46.3421	853.97	0.217394	11165	2.61	12.0594	1.3	9865
85	2006	嘉兴市	40206	34.2	1.99151	93.45	48.0907	857.09	0.2203	12062	1.87	14.1108	1.21	6499
85	2007	嘉兴市	47157	34.94	1.89294	93.88	49.3592	860.31	0.244066	11794	2.01	15.7029	1.67	6662
85	2008	嘉兴市	43129	34.66	1.94843	94.19	50	863.52	0.239868	12146	2.13	17.6761	1.88	5697
85	2009	嘉兴市	44898	36.77	1.94663	94.39	51.1996	867.43	0.216548	12842	2.25	19.5758	2.48	6396
85	2010	嘉兴市	52143	37.07	1.91347	94.48	53.3011	872.54	0.215668	14063	2.39	20.6668	2.58	8027
85	2011	嘉兴市	59256	38.56	1.88663	94.66	54.4008	876.25	0.231083	15456	2.52	22.5932	2.91	7411
85	2012	嘉兴市	63704	39.37	1.91543	94.76	55.2993	880	0.249049	16967	2.65	23.963	3.06	8180
85	2013	嘉兴市	90973	40.17	1.72669	95.06	57.0996	883.6	0.233419	18398	2.77	25.2528	3.16	8750
85	2014	嘉兴市	73458	42.77	1.70785	95.68	59.1991	889.25	0.225929	19989	2.86	24.5425	3.34	9050
85	2015	嘉兴市	76850	44.87	1.69532	96.05	60.9008	891.44	0.209387	22148	2.96	23.5794	3.44	8839
85	2016	嘉兴市	83968	46.29	1.68728	96.46	62.8999	833.531	0.202906	23283	2.82	26.3951	3.57	9062
85	2017	嘉兴市	94510	47.46	1.68778	96.91	64.4996	843.003	0.206353	22044	3.44	25.3516	3.67	9156
86	2003	湖州市	19102	33.23	2.27728	88.71	45.6386	441.35	0.218558	8055	1.1	5.6034	1.62	8057.28
86	2004	湖州市	22966	33.1	2.11395	89.03	47.605	442.09	0.224063	8327	0.91	6.68916	1.27	5234
86	2005	湖州市	25030	33.26	2.13515	90.22	46.9573	442.73	0.216385	8721	1.56	7.30426	1.96	4998
86	2006	湖州市	29527	33.65	2.10044	91.38	48.0014	443.26	0.197137	9005	1.22	8.18008	2.06	5304
86	2007	湖州市	34596	33.95	2.10214	92.2	49.2893	443.11	0.222731	8985	1.23	9.32587	2.96	5448
86	2008	湖州市	40089	34.96	2.00949	92.01	50	444.31	0.209425	8800	1.24	9.95741	3.01	6612
86	2009	湖州市	38865	37.47	1.98212	91.81	50.7018	445.46	0.198208	9304	1.3	10.3374	3.73	6263
86	2010	湖州市	45323	38.6	1.93626	92	52.8991	446.85	0.197534	9639	1.34	10.7376	4.91	6500
86	2011	湖州市	52477	39.78	1.9093	92.35	53.3011	448.52	0.211613	10337	1.46	11.7087	5.29	6329
86	2012	湖州市	57350	41.24	1.91919	92.63	55.1015	449.11	0.221547	10982	1.52	12.9165	5.38	6510
86	2013	湖州市	68823	42.12	1.76482	93.03	56.0014	450.7	0.247953	11694	1.58	12.036	5.46	6564
86	2014	湖州市	66917	43.56	1.73893	93.85	57.3993	453.23	0.206854	11632	1.7	12.5015	5.56	7152
86	2015	湖州市	70894	45.1	1.73036	94.13	59.2	453.61	0.194883	13254	1.77	12.8622	5.67	8000
86	2016	湖州市	77110	45.59	1.72755	94.42	60.5008	455.326	0.20138	12836	1.82	13.5538	5.74	8636
86	2017	湖州市	82952	47.23	1.72192	94.79	62	457.045	0.195905	13962	2.01	15.2181	6.13	8461
87	2003	绍兴市	25115	39.55	2.14097	92.43	52.0105	525.48	0.221158	10374	0.78	6.49942	1.86	4665
87	2004	绍兴市	30254	38.92	2.24419	92.98	53.9629	526.55	0.231079	11129	0.89	3.66128	2	6232.4
87	2005	绍兴市	33283	46.06	2.24805	93.57	55.3804	527	0.216423	11315	0.99	7.85902	2.01	6576
87	2006	绍兴市	38540	45.89	2.22508	94.2	56.0004	527.5	0.201973	12568	1.01	8.38062	2.15	6954
87	2007	绍兴市	45244	45.26	2.23196	94.67	56.9002	528.39	0.230152	13454	1.09	9.45331	2.25	7927
87	2008	绍兴市	50909	43.78	2.25078	94.75	57.4595	529.38	0.22753	13952	1.09	10.4528	2.4	8967
87	2009	绍兴市	54316	44.9	2.23466	94.76	57.7002	530.21	0.225362	14552	1.16	10.8157	2.46	9540
87	2010	绍兴市	63770	44.85	2.20965	94.65	52.4629	530.15	0.203008	15610	1.17	11.1348	2.47	9789
87	2011	绍兴市	75820	44.98	2.09779	94.83	52.4761	532.96	0.221572	16624	1.33	12.1912	2.57	9473
87	2012	绍兴市	82966	45.38	2.08466	94.95	53.0002	533.95	0.241275	18501	1.39	13.1804	2.68	8627
87	2013	绍兴市	89758	45.5	1.857	95.13	53.0895	533.47	0.226085	19850	2.39	13.9918	4.25	24711
87	2014	绍兴市	86136	48.17	1.83385	95.45	62.1005	535.14	0.224952	20804	2.32	13.7189	4.35	30391
87	2015	绍兴市	90003	48.7	1.82264	95.55	63.2005	535.09	0.221953	23159	2.41	12.8887	4.44	31811
87	2016	绍兴市	96204	48.7	1.81318	95.67	64.3003	537.505	0.212927	25225	2.46	13.4758	4.56	30638
87	2017	绍兴市	101588	55.46	1.79503	95.91	65.501	538.712	0.211887	21242	2.7	13.3392	4.68	34350
88	2003	金华市	17831	38.13	2.76187	92.84	54.709	412.08	0.267944	11864	0.55	8.21882	1.22	3037
88	2004	金华市	21703	38.62	2.77202	93.35	57.2693	413.72	0.25345	11400	0.58	10.623	1.43	5028
88	2005	金华市	23482	41.63	2.78952	93.83	55.6473	415.95	0.247002	11891	0.61	13.2036	1.37	5225
88	2006	金华市	27108	41.66	2.90142	94.52	56.6807	417.63	0.240887	12183	0.62	9.84969	1.42	4110
88	2007	金华市	32002	42.63	2.84823	94.74	57.8098	419.7	0.256045	12570	0.63	11.3514	1.41	3878
88	2008	金华市	36538	43.76	2.59051	94.67	58.2506	421.73	0.259909	13077	0.64	12.442	1.47	3870
88	2009	金华市	34294	44.82	2.54583	94.85	58.3995	423.78	0.252347	14148	0.65	13.2129	1.49	3932
88	2010	金华市	39897	44.37	2.45358	94.88	58.9993	426.51	0.228663	15616	0.66	13.8753	1.52	4216
88	2011	金华市	45721	45.34	2.50307	94.89	60	428.69	0.251722	16668	0.67	15.2605	1.51	4490
88	2012	金华市	50269	46.39	2.49616	95.04	61.4003	430.11	0.266153	19174	0.68	16.6519	1.51	5167
88	2013	金华市	62553	46.78	2.1839	95.26	62.1997	432.6	0.237703	21676	0.7	17.477	1.5	4666
88	2014	金华市	59056	50.09	2.14662	95.69	63.2996	434.17	0.231934	23154	0.72	17.751	1.52	5041
88	2015	金华市	62480	53.4	2.12805	95.85	64.4994	436.85	0.218145	25372	0.73	18.0771	1.78	6955
88	2016	金华市	67158	56.17	2.12614	95.98	65.6993	439.591	0.1823	26930	0.89	19.3922	1.93	8274
88	2017	金华市	69445	57.6	2.11742	96.22	66.7002	444.16	0.196277	26814	0.95	19.1029	1.96	8384
89	2003	衢州市	9560	37.13	2.53241	82.82	30.308	277.05	0.223417	5139	0.41	5.02745	0.78	13384
89	2004	衢州市	11570	37.02	2.60014	83.91	31.4495	277.81	0.229826	5343	0.43	6.16868	1.02	9191
89	2005	衢州市	13401	40.69	2.68165	85.03	36.4695	277.76	0.227891	5996	0.58	6.58505	1.39	9677
89	2006	衢州市	15740	40.58	2.71338	86.79	38.8013	279.02	0.227969	6164	0.48	7.55136	1.29	9633
89	2007	衢州市	21598	40.53	2.69939	88.98	40.3086	280.21	0.245209	6663	0.51	9.58997	1.34	9696
89	2008	衢州市	23362	40.98	2.64051	89.36	40.9925	281.47	0.228839	6640	0.55	10.289	1.45	8763
89	2009	衢州市	25127	43.04	2.66344	90.48	41.1017	282.62	0.190792	6618	0.61	10.1418	1.52	6727
89	2010	衢州市	30153	43.41	2.63736	91.44	44.1325	284.17	0.202251	6502	0.66	13.0052	1.57	8184
89	2011	衢州市	36508	44.2	2.58433	91.72	44.7994	285.54	0.215908	7267	0.68	14.573	1.63	4841
89	2012	衢州市	38476	45.43	2.44839	91.8	46.5991	285.85	0.223973	8011	0.73	6.24873	1.69	3657
89	2013	衢州市	41597	46.4	2.02599	92.14	47.7024	287.41	0.203417	8828	0.75	6.94823	1.86	3873
89	2014	衢州市	43740	48.67	1.99186	92.59	49.0019	289.06	0.183332	9744	0.78	6.49578	2.02	4145
89	2015	衢州市	53847	50.32	1.96707	92.63	50.2016	289.43	0.183613	10916	0.8	7.73988	2.03	6162
89	2016	衢州市	58281	51.38	1.9645	92.95	53.7003	290.56	0.168983	11948	0.81	7.25074	2.03	5568
89	2017	衢州市	61250	53.95	1.95684	93.43	55.6979	291.69	0.152775	11621	0.83	8.8112	2.03	5694
90	2003	舟山市	17679	35.58	2.43384	80.85	61.874	674.44	0.174466	3316	3.49	8.09452	2.25	3366
90	2004	舟山市	21855	34.69	2.20587	81.98	63.0076	672.99	0.158847	3415	3.53	10.7809	2.34	3225
90	2005	舟山市	28936	38.75	2.15911	85.77	60.4585	671.74	0.160155	3501	3.6	9.22888	3.13	3250
90	2006	舟山市	34682	37.49	2.17857	87.51	61.0992	670.69	0.146178	3557	2.37	11.1906	4.23	3089
90	2007	舟山市	42259	35.93	2.13224	89.03	61.4976	671.46	0.145444	3683	3.41	11.9519	6.22	2177
90	2008	舟山市	50683	34.56	1.95804	89.97	61.9039	672.01	0.126434	3663	3.49	13.5562	6.77	2894
90	2009	舟山市	55311	37.69	1.90945	90.24	62.4033	671.96	0.127868	3755	3.54	13.5663	6.9	2878
90	2010	舟山市	66581	36.58	1.83961	90.37	63.5958	672.01	0.115613	4059	3.64	15.0785	6.98	3393
90	2011	舟山市	79765	36.15	1.83622	90.16	64.3008	673.54	0.109882	4044	3.75	15.913	7.09	3190
90	2012	舟山市	87883	38.69	1.8399	90.26	65.2982	667.9	0.137473	4562	3.85	16.8787	7.45	3430
90	2013	舟山市	95964	39.52	1.76623	89.71	65.7968	668.8	0.120886	4621	4.1	17.7521	7.77	3590
90	2014	舟山市	88746	42.47	1.74351	90.06	66.3002	670.03	0.130768	5050	4.22	17.279	7.91	3690
90	2015	舟山市	95113	45.97	1.73127	89.84	66.901	666.67	0.109886	5500	4.27	15.2527	8	3806
90	2016	舟山市	107463	47.84	1.71058	89.79	67.5043	666.209	0.116433	4970	4.34	16.2548	8.49	4192
90	2017	舟山市	104882	49.34	1.70556	88.48	67.9024	664.839	0.128268	5056	4.39	15.4526	10.31	4274
91	2003	台州市	18041	32.57	2.53947	90.67	51.4269	587.2	0.237932	11035	1.04	6.41635	0.76	6885.6
91	2004	台州市	21177	33.32	2.68192	91.76	51.6057	590.71	0.251242	11958	1.19	15.0531	0.87	6093.45
91	2005	台州市	22438	39.22	2.73778	91.8	50.7281	594.89	0.253911	12367	1.23	7.61	0.89	7007
91	2006	台州市	26026	39.3	2.70806	92.76	50.9798	600	0.243329	13494	1.21	8.41285	0.92	7497
91	2007	台州市	30366	39.55	2.67015	93.41	51.1406	605.03	0.262102	14025	1.21	9.85952	0.9	7554
91	2008	台州市	34374	40.41	2.47691	93.2	51.4802	609.99	0.253933	14465	1.22	11.2543	1.66	7769
91	2009	台州市	35489	41.68	2.44144	93.52	51.6996	614.67	0.255511	15160	1.23	10.8111	1.84	8371
91	2010	台州市	41172	41.69	2.40665	93.38	55.542	619.64	0.231496	16088	1.23	11.3699	1.84	8996
91	2011	台州市	46011	42.64	2.32606	93.13	55.9993	623.52	0.234674	16025	1.23	11.7808	1.85	10369
91	2012	台州市	48505	44.34	2.3326	93.1	56.8993	627.94	0.256922	17809	1.23	12.9156	1.97	10534
91	2013	台州市	53086	45.17	2.08184	93.23	58.1004	631.22	0.23585	19033	1.23	13.1825	1.98	10707
91	2014	台州市	56208	47.02	2.05366	93.63	59.4996	634.47	0.225798	21334	1.35	12.6566	2.07	11361
91	2015	台州市	58917	49.42	2.03845	93.53	60.2992	634.36	0.215717	23723	1.49	12.1641	2.13	12378
91	2016	台州市	64287	49.98	2.036	93.48	61.2993	637.552	0.210864	25656	1.49	12.7414	2.22	13644
91	2017	台州市	71950	49.63	2.02507	93.89	62.2001	641.802	0.217752	24955	1.5	12.3615	2.27	14459
92	2003	丽水市	8835	38.09	3.54447	82.3	37.0185	144.18	0.215952	5746	0.1	3.89427	0.69	2128
92	2004	丽水市	10582	37.57	3.58085	84.44	38.6444	144.91	0.236165	5776	0.13	4.21699	0.76	2512
92	2005	丽水市	12189	40.85	3.5963	85.67	40.2981	145.33	0.217804	5818	0.15	4.4793	0.77	2475
92	2006	丽水市	14104	41.31	4.25233	87.37	42.0019	145.99	0.216258	5945	0.14	4.78806	0.8	2120
92	2007	丽水市	17133	41.85	4.25246	88.38	43.3005	146.83	0.22458	6009	0.15	5.49636	0.81	2200
92	2008	丽水市	22053	40.46	3.50693	89.08	44.8988	147.66	0.22408	6210	0.15	6.03606	0.92	2355
92	2009	丽水市	23717	41.49	3.33474	89.26	46.5016	148.8	0.191142	6514	0.18	6.90971	1.26	2270
92	2010	丽水市	31296	40.97	3.22671	90.51	48.3994	150.1	0.177486	7198	0.18	7.72267	1.31	2711
92	2011	丽水市	37706	40.57	2.99539	90.9	50.5009	145.29	0.183142	8424	0.19	8.19992	1.38	3019
92	2012	丽水市	42244	40.85	2.97109	91.12	52.4988	151.8	0.218701	8636	0.19	7.49516	1.4	3015
92	2013	丽水市	37238	40.75	2.30096	91.39	53.7983	152.48	0.197194	9863	0.19	7.91807	1.39	3031
92	2014	丽水市	49459	43.51	2.23051	91.58	55.1994	153.57	0.19417	10724	0.2	8.90045	1.41	3132
92	2015	丽水市	51676	46.05	2.19167	91.72	56.4002	153.78	0.187114	11635	0.2	9.28448	1.43	3284
92	2016	丽水市	56238	47.2	2.18531	92.1	58	154.931	0.17263	12383	0.2	10.1618	1.46	3334
92	2017	丽水市	57500	49.44	2.15781	92.05	59.6981	155.716	0.176978	12042	0.22	10.5693	1.49	3820
93	2003	合肥市	10720	41.5	3.2651	91.75	48.5239	608.96	0.158522	12618	1.93	5.97175	2.55	19935
93	2004	合肥市	13378	40.44	2.98027	90.84	54.3002	632.64	0.165814	12767	2.11	7.49703	2.93	19524
93	2005	合肥市	18960	49.02	3.01964	93.85	55.6998	648.31	0.145031	15364	3.2	9.71916	3.1	20025
93	2006	合肥市	23203	46.71	2.98455	94.25	57.7002	668.45	0.12283	17058	3.2	11.1812	3.3	19483
93	2007	合肥市	28134	45.24	2.99319	94.21	60.2994	681.32	0.110672	18405	3.2	7.54959	4.02	21480
93	2008	合肥市	34482	43.53	2.90449	93.68	62.3992	690.69	0.111643	21958	3.8	8.57718	4.67	24541
93	2009	合肥市	41543	42.26	2.82902	94.82	64.1	697.36	0.12224	24793	3.97	20.3998	6.23	26934
93	2010	合肥市	54796	41.17	2.67658	95.09	68.2008	702.36	0.116503	24870	4.62	10.5088	6.6	30856
93	2011	合肥市	48563	39.22	2.8568	94.28	64.5997	617.79	0.14131	32911	2.97	15.9413	4.87	31076
93	2012	合肥市	55186	39.17	2.80075	94.49	66.3999	620.82	0.174165	35733	3.3	10.6657	4.97	36146
93	2013	合肥市	65631	39.42	2.5914	94.71	67.8006	621.67	0.165601	37739	3.43	12.0955	5.47	36527
93	2014	合肥市	67689	39.88	2.03707	95.13	69.0995	622.81	0.155681	40445	3.51	14.0106	6.67	42200
93	2015	合肥市	73102	42.75	2.03326	95.35	70.4005	627.35	0.154383	42113	3.83	12.6064	7.05	44433
93	2016	合肥市	80138	44.99	2.04303	95.69	72.0498	637.833	0.138483	43880	4.02	17.5117	7.4	50342
93	2017	合肥市	88456	47.09	2.04216	96.11	73.7502	649.192	0.146891	42707	4.03	18.9209	7.45	44710
94	2003	芜湖市	12786	33.95	2.46286	91.42	45.0818	674.77	0.123927	6328	2.46	3.42543	2.54	16298
94	2004	芜湖市	15392	30.76	2.38312	91.8	46.7285	677	0.172797	6762	2.64	5.68521	2.58	17122
94	2005	芜湖市	17750	32.84	2.41147	92.5	48.1435	683.99	0.149711	6907	2.85	6.92983	2.79	18640
94	2006	芜湖市	21045	35.11	2.4027	93.67	49.9776	690.47	0.12962	7277	3.52	8.32847	3.56	19625
94	2007	芜湖市	25933	33.72	2.54083	94.24	51.1239	694.78	0.138357	7689	3.54	10.2219	3.6	8100
94	2008	芜湖市	32500	30.16	2.3466	94.74	52.2763	695.78	0.130914	8491	3.81	12.6012	3.81	8119
94	2009	芜湖市	39142	29.02	2.48546	95.36	66	693.7	0.124943	8768	3.92	15.0271	4.43	9787
94	2010	芜湖市	48306	26.61	2.39043	95.56	54.5981	691.89	0.113898	9994	4.07	19.2045	4.88	9789
94	2011	芜湖市	43095	25.21	2.49732	93.55	56.3012	643.55	0.14974	13088	2.43	6.29227	3.88	12157
94	2012	芜湖市	48742	25.58	2.45818	93.72	57.9989	640.33	0.15273	13655	2.51	6.96596	4.07	13093
94	2013	芜湖市	54533	25.13	2.28547	93.87	59.3698	642.18	0.15876	13755	2.59	8.37334	4.19	12647
94	2014	芜湖市	64039	28.95	1.87485	94.89	60.6989	638.08	0.14671	16716	2.66	9.12218	4.21	13544
94	2015	芜湖市	67592	34.1	1.86455	95.11	61.9595	638.9	0.146697	17986	2.74	11.3246	4.42	13976
94	2016	芜湖市	73715	35.95	1.86716	95.3	63.4605	643.877	0.142907	18486	2.85	15.1046	4.7	14900
94	2017	芜湖市	80458	36.45	1.86803	95.62	65.0506	643.877	0.157923	17741	2.9	13.8912	5.03	14443
95	2003	蚌埠市	6269	34.58	3.57913	80.15	35.4036	579.52	0.228748	8165	1.16	2.09121	1.52	10129
95	2004	蚌埠市	7621	30.73	3.02274	75.1	36.1791	582.95	0.25191	8110	1.27	3.46805	1.54	10129
95	2005	蚌埠市	9465	35.5	3.19245	78.24	38.6563	586.91	0.195729	9004	1.31	3.87639	1.67	9800
95	2006	蚌埠市	10231	35.13	3.20877	79.02	39.913	592.19	0.170221	9024	1.4	4.19948	1.71	14292
95	2007	蚌埠市	12818	37.43	3.1634	79.89	41.1776	596.89	0.166465	9279	1.57	4.43077	2.08	13696
95	2008	蚌埠市	13632	36.89	2.95528	79.42	42.4393	602	0.165511	10071	1.68	4.7824	2.16	10620
95	2009	蚌埠市	14803	36.51	2.85234	80.38	46.6012	605.91	0.1537	11250	1.72	10.7988	1.9	11260
95	2010	蚌埠市	17621	34.23	2.76306	81.16	45.0016	609.71	0.159706	12218	1.76	3.97838	1.69	13100
95	2011	蚌埠市	24574	32.3	2.74263	81.5	46.5995	614	0.176787	13102	1.82	3.33382	1.73	11883
95	2012	蚌埠市	27999	32.64	2.68817	82.16	48.3003	617.96	0.178009	14227	1.92	5.04372	2.15	11670
95	2013	蚌埠市	27462	33.24	2.52744	82.9	49.6708	615.93	0.177029	15353	2	6.15914	2.8	13399
95	2014	蚌埠市	35542	35.29	2.29731	84.5	50.9085	623.59	0.170117	15830	2.14	5.62708	3.2	13631
95	2015	蚌埠市	38267	40.35	2.28268	84.95	52.2212	631.83	0.186937	17343	2.32	5.88883	3.25	14558
95	2016	蚌埠市	41855	42.82	2.27567	85.56	53.7406	638.548	0.184838	17812	2.44	6.24208	3.28	15370
95	2017	蚌埠市	46233	45.67	2.26305	86.76	55.3114	640.229	0.17717	15289	2.47	7.42163	3.33	14654
96	2003	淮南市	8081	36.74	2.7133	89.59	65.068	998.77	0.161533	7344	4.22	2.50264	1.57	13560
96	2004	淮南市	9225	33.81	2.88302	87.65	61.2291	903.6	0.14522	7894	3.57	3.91532	1.45	17584
96	2005	淮南市	11232	39.84	3.0865	88.81	61.4649	912.11	0.144516	7868	3.57	3.10858	1.62	14273
96	2006	淮南市	12876	39.7	3.27798	89.2	61.9693	920.31	0.155715	8620	3.62	3.64174	3.34	10482
96	2007	淮南市	15699	40.75	3.24629	90.37	62.2009	926.19	0.18321	7799	3.66	4.10818	4.87	10936
96	2008	淮南市	19809	39.8	2.92862	91.31	62.4323	931.84	0.177693	8568	3.7	4.15717	4.97	10126
96	2009	淮南市	22169	35.94	2.87063	91.79	64.1	938.18	0.157327	8825	3.77	4.58486	4.97	10126
96	2010	淮南市	26049	33.91	2.67595	92.22	62.9012	943.87	0.157834	9156	3.77	5.02217	4.95	10400
96	2011	淮南市	30400	32.17	2.68123	92.12	63.6996	950.62	0.178707	9790	3.78	5.5816	5.05	9428
96	2012	淮南市	33489	32.16	2.64633	92.25	65.3014	943.42	0.155659	10900	3.95	6.6007	5.13	7890
96	2013	淮南市	33720	31.73	2.75513	91.93	66.6483	941.52	0.133509	10741	4.1	6.89396	5.22	7640
96	2014	淮南市	33361	32.6	2.49047	91.2	67.8992	941.76	0.136268	11243	4.1	6.93562	5.32	6330
96	2015	淮南市	26398	36.99	2.77214	87.62	60.6717	952.01	0.152534	11913	4.18	7.02977	5.38	7000
96	2016	淮南市	27990	41.61	2.59015	87.72	62.0486	703.181	0.171151	15817	1.99	10.1417	3.55	7227
96	2017	淮南市	30540	42.82	2.56776	88.57	63.4614	704.989	0.191483	13645	1.89	6.50764	3.86	6874
97	2003	马鞍山市	15638	36.79	2.81678	92.95	45.3984	736	0.0995298	2983	3.56	3.81312	4.88	17730
97	2004	马鞍山市	21337	33.67	2.55684	93.16	46.8	737.78	0.108078	2939	3.79	11.823	4.91	17381
97	2005	马鞍山市	29704	38.37	2.64575	95.33	58.504	745.2	0.0939488	3154	3.91	2.30166	5.02	18108
97	2006	马鞍山市	34010	37.35	2.64015	95.61	47.5	750.71	0.0894775	3365	4.05	2.3056	5.15	18108
97	2007	马鞍山市	41917	36.84	2.62611	96.02	64.1968	755.16	0.0959285	3320	4.15	5.68811	5.15	19336
97	2008	马鞍山市	49824	36.02	2.53259	96.14	66	759.79	0.0945432	3499	4.27	6.44379	5.54	13820
97	2009	马鞍山市	51879	35.3	2.56575	96.14	67.3023	762.81	0.11201	2894	4.48	6.43068	5.8	13495
97	2010	马鞍山市	62942	33.49	2.48182	96.49	57.6986	765.72	0.139319	3950	4.66	7.67909	6.13	15665
97	2011	马鞍山市	52000	32.64	2.87533	94.16	59.5023	565.59	0.180871	5976	2.04	5.63976	4.12	12295
97	2012	马鞍山市	56217	32.79	2.83297	94.2	61	564.02	0.156313	6293	2.14	6.54553	4.52	12454
97	2013	马鞍山市	56702	33.25	2.42067	93.86	62.7018	564.09	0.154566	6847	2.21	8.09982	4.61	12998
97	2014	马鞍山市	60091	34.26	2.17516	94.22	64.1009	561.2	0.146037	7558	2.27	1.36413	4.78	12948
97	2015	马鞍山市	60802	36.67	2.15921	94.18	65.7982	565.57	0.160157	7995	2.3	1.48381	4.82	11722
97	2016	马鞍山市	65833	38.65	2.1526	94.39	67.5	565.572	0.145591	8075	2.35	8.12153	4.84	9322
97	2017	马鞍山市	74709	39.25	2.13881	95.02	69.1009	565.572	0.146425	7610	2.42	8.27402	4.86	9483
98	2003	淮北市	6541	38.49	2.81164	87.14	46.6219	744.04	0.197413	6673	1.55	1.49838	1.63	7351
98	2004	淮北市	8183	35.49	2.76241	85.78	47.299	763.92	0.195302	7244	1.61	2.33368	2.02	7394
98	2005	淮北市	10245	35.63	3.22852	89.27	48.6618	768.04	0.172554	6943	2.1	2.6303	3.89	7453
98	2006	淮北市	11015	34.86	3.30313	88.61	50.0245	774.17	0.175358	7624	2.1	3.34331	4.19	6904
98	2007	淮北市	12674	35.35	3.45135	89.94	51.1366	779.53	0.216678	7366	2.23	3.75242	4.64	3624
98	2008	淮北市	17029	30.21	3.13741	90.06	52.2488	787.23	0.213025	8290	2.29	3.74108	4.66	3636
98	2009	淮北市	18096	29	3.02089	90.41	56.1019	794.38	0.18232	8624	2.3	5.24038	4.8	3716
98	2010	淮北市	22309	27.8	2.84638	91.25	54.5017	801.02	0.16074	9110	2.3	5.8569	5.11	4348
98	2011	淮北市	26239	27.09	2.83141	91.55	55.6981	809.27	0.192439	9897	2.88	4.28535	5.31	4474
98	2012	淮北市	29278	28.16	2.79443	91.71	57.2021	796.35	0.161194	8816	2.9	5.12336	5.63	4566
98	2013	淮北市	32729	29.87	2.66802	92.15	58.5294	782.56	0.150999	9526	2.91	6.11753	5.73	4699
98	2014	淮北市	35324	33.78	2.60937	92.37	59.7591	785.48	0.151127	10974	2.93	6.30892	5.74	4654
98	2015	淮北市	35057	39.53	2.59974	92.2	60.7618	791.68	0.169146	11065	3.09	6.18614	5.73	4637
98	2016	淮北市	36427	40.55	2.55778	92.29	62.1286	791.682	0.179817	10613	3.11	6.51889	5.75	4738
98	2017	淮北市	41660	41.25	2.54741	93.07	63.6115	791.682	0.165278	9241	3.19	6.59493	5.79	4751
99	2003	铜陵市	14591	35.51	2.54712	95.06	85.0423	637.11	0.128763	2959	2.98	6.81032	3.82	6410
99	2004	铜陵市	19183	34.05	2.58136	95.33	85.2286	643.58	0.120873	3011	2.98	4.62935	4.65	8936
99	2005	铜陵市	25309	34.56	2.83959	96.44	83.0141	648.88	0.123873	3022	3.2	4.70479	4.77	6590
99	2006	铜陵市	33526	35.02	2.91548	97.1	82	656.87	0.111919	3154	3.2	5.09397	6.07	6590
99	2007	铜陵市	40116	34.72	2.87509	97.34	79.8611	661.73	0.141194	3058	4.04	6.06572	6.03	6580
99	2008	铜陵市	44100	33.42	2.72255	97.41	77.726	663.88	0.136444	3088	4.22	6.11138	6.14	6730
99	2009	铜陵市	46765	31.17	2.7073	97.38	76.4054	664.78	0.114225	3581	4.22	6.91958	6.14	6180
99	2010	铜陵市	64496	29.5	2.57222	97.93	73.4945	664.96	0.113848	3412	4.3	7.26496	6.13	3143
99	2011	铜陵市	79704	27.93	2.549	98.09	74.9041	666.22	0.11434	3649	5.56	7.69555	7.39	4280
99	2012	铜陵市	84819	27.85	2.50673	98.1	76.2943	618.42	0.1461	4137	4.63	8.93747	8.23	5153
99	2013	铜陵市	91973	27.84	2.39532	98.24	77.5815	618.07	0.140005	4448	6.21	10.3505	8.44	4726
99	2014	铜陵市	97193	28.75	1.78202	98.24	78.7027	614.32	0.140129	5071	5.76	10.3966	8.7	4737
99	2015	铜陵市	57387	29.81	2.84249	94.82	52.7358	616.15	0.140064	5197	6.32	10.4153	8.94	4877
99	2016	铜陵市	59960	34.44	2.54131	94.88	54.1412	571.715	0.155248	7874	2.72	6.40205	5.34	5289
99	2017	铜陵市	69935	35.01	2.53199	95.62	55.7898	571.715	0.146875	6678	2.72	6.65018	5.57	5452
100	2003	安庆市	5299	34.47	3.20227	77.07	28.0017	392.99	0.260021	9734	0.23	2.115	0.45	3525
100	2004	安庆市	6483	33.72	3.15167	77.4	28.6043	392.34	0.260042	10696	0.25	2.35849	0.48	3416
100	2005	安庆市	7595	39.86	3.21563	79.21	31.0529	393.27	0.253868	10117	0.34	2.02186	0.74	3431
100	2006	安庆市	8709	40.03	3.22761	80.9	32	394.79	0.233899	11755	0.36	2.26284	0.75	3424
100	2007	安庆市	10485	39.02	3.05845	80.88	33.1896	398.87	0.242036	12248	0.41	2.70813	0.85	3845
100	2008	安庆市	12595	37.22	3.00498	80.96	34.3804	400.76	0.239633	12789	0.43	3.00016	0.89	5465
100	2009	安庆市	13811	35.6	3.16863	81.48	36.6004	402.06	0.22739	13056	0.47	6.2366	0.93	5610
100	2010	安庆市	18604	34.18	3.03836	84.26	36.7996	401.89	0.222409	13731	0.5	3.41176	0.94	5596
100	2011	安庆市	22893	32.49	3.05187	85.13	38.1003	403.87	0.230999	14815	0.52	3.87105	0.94	6144
100	2012	安庆市	25592	32.24	2.99893	85.57	39.5996	405.03	0.218865	16085	0.53	4.39974	0.95	6620
100	2013	安庆市	22801	32.39	2.60582	85.75	40.9602	405.84	0.204256	17056	0.53	4.9815	1.25	6123
100	2014	安庆市	28808	32.89	2.45002	86.25	42.2007	403.12	0.193905	17873	0.55	4.9559	1.39	7156
100	2015	安庆市	31101	36.17	2.40018	86.89	45.869	403.84	0.1865	18683	0.55	5.83763	1.51	6895
100	2016	安庆市	33294	37.39	2.45071	87.46	47.1899	390.752	0.188296	17405	0.66	5.27737	1.87	6432
100	2017	安庆市	36928	41.47	2.42721	88.65	48.5709	392.084	0.191518	15530	0.68	5.75215	1.92	6327
101	2003	黄山市	7380	28.05	2.69547	80.73	31.3862	149.8	0.158728	3537	0.2	3.39528	1.54	380
101	2004	黄山市	9001	23.87	2.69536	81.15	32.9028	149.23	0.163766	3819	0.33	4.09812	1.78	980
101	2005	黄山市	10909	30.51	2.70044	83.65	35.1786	149.83	0.134541	3934	0.33	5.22479	1.67	1480
101	2006	黄山市	12733	31.42	2.6219	85.06	36.777	150.46	0.128334	3947	0.31	6.41414	2.21	1960
101	2007	黄山市	14430	30.31	2.64542	85.41	37.85	150.89	0.13214	4084	0.35	7.86532	2.29	1801
101	2008	黄山市	16867	28.18	2.48088	86.32	38.9286	151.27	0.126736	4565	0.4	8.72336	2.53	1872
101	2009	黄山市	17977	29.61	2.46634	86.66	39.8	151.52	0.115145	4670	0.43	10.0758	2.66	1986
101	2010	黄山市	20846	27	2.35777	87.29	41.1029	150.96	0.112674	4857	0.45	12.2505	2.94	2008
101	2011	黄山市	25582	26.07	2.34758	88.08	42.8021	151.02	0.11027	5272	0.48	13.7478	3.15	2427
101	2012	黄山市	28773	27.73	2.31506	88.58	44.3976	150.17	0.102742	5279	0.55	15.3817	3.35	2872
101	2013	黄山市	31993	29.34	2.15427	88.99	45.7375	150.32	0.0942005	5829	0.61	16.317	3.55	2906
101	2014	黄山市	37306	31.88	2.21111	89.23	46.9993	150.6	0.0941866	6339	0.64	6.87752	3.59	2956
101	2015	黄山市	38794	37.52	2.20907	89.62	48.2784	152.92	0.0987508	6429	0.67	6.83878	3.76	3115
101	2016	黄山市	41905	38.99	2.20631	90.22	49.5577	152.924	0.102881	7364	0.7	7.38108	3.88	3167
101	2017	黄山市	44251	38.8	2.19617	90.62	50.9029	152.924	0.100388	6368	0.72	7.65811	4.06	3247
102	2003	滁州市	6960	34.3	3.44535	79.1	32.131	320.15	0.257877	7734	0.2	0.979789	0.2	2777
102	2004	滁州市	7425	33.31	2.82748	74.57	33.7904	320.56	0.265684	7637	0.2	3.33709	0.21	2889
102	2005	滁州市	7550	39.3	2.97644	72.53	35.4039	322.13	0.247588	7835	0.24	3.86199	0.23	2603
102	2006	滁州市	8503	37.31	2.94742	73.67	36.778	325.36	0.220983	7975	0.29	2.53347	0.31	2453
102	2007	滁州市	10611	37.21	2.8538	75.98	37.9732	328.3	0.19992	8443	0.31	2.8121	0.32	2385
102	2008	滁州市	11626	34.13	2.69746	76.28	39.1699	330.82	0.190537	9763	0.32	3.17891	0.49	2200
102	2009	滁州市	14002	32.72	2.65977	76.66	41	332.95	0.157027	9661	0.37	3.69579	0.58	2318
102	2010	滁州市	17400	30.38	2.55332	78.66	41.6011	333.36	0.159255	9724	0.44	3.55883	0.92	2766
102	2011	滁州市	21634	27.66	2.55348	79.62	43.4012	334.9	0.162063	11156	0.52	4.18046	1	3790
102	2012	滁州市	24651	27.85	2.52457	80.14	45.1001	334.29	0.165156	12676	0.57	4.72597	1.12	4409
102	2013	滁州市	24190	27.75	2.20508	80.84	46.4689	332.53	0.160393	13730	0.61	6.124	1.13	5173
102	2014	滁州市	30562	30.98	2.40879	82.37	47.7995	332.65	0.157599	14254	0.61	7.27373	1.19	6107
102	2015	滁州市	32634	37.92	2.40007	83.03	49.0192	332.2	0.159267	15226	0.62	7.74302	1.24	6093
102	2016	滁州市	35301	39.3	2.39923	84.15	50.4006	335.898	0.165908	16598	0.63	11.728	1.43	6052
102	2017	滁州市	39517	40.84	2.39491	85.86	51.889	335.898	0.163254	13721	0.64	10.1148	1.54	6173
103	2003	阜阳市	2611	37.68	3.97589	64.92	24.6364	924.91	0.220699	10359	0.56	0.698075	0.46	3566
103	2004	阜阳市	2559	35.47	3.57301	59.72	24.626	939.85	0.238521	10965	0.58	0.763481	0.46	3580
103	2005	阜阳市	3761	40.74	3.71703	67.75	25.909	954.23	0.250416	10548	0.6	0.8147	0.45	3599
103	2006	阜阳市	4009	41.02	3.75511	68.3	27.3579	1046.38	0.237387	10937	0.62	0.904998	0.3	3520
103	2007	阜阳市	5515	41.86	4.09109	70.14	28.4833	996.72	0.273019	11926	0.62	0.884398	0.32	4335
103	2008	阜阳市	6475	38.9	3.67964	69.41	30.6005	1010.53	0.241574	11926	0.7	0.890422	0.32	4330
103	2009	阜阳市	7288	38.42	3.60597	71.19	32.4002	1023.53	0.222366	15992	0.72	2.46486	0.52	4320
103	2010	阜阳市	9068	35.95	3.33918	72.66	31.9004	1035.13	0.187989	16744	0.78	3.28605	0.55	4500
103	2011	阜阳市	11202	32.68	3.27145	72.75	33.3005	1049.25	0.218636	20118	0.85	3.04418	0.58	5190
103	2012	阜阳市	12616	33.1	3.20362	74.09	34.8999	1063.65	0.238993	23471	0.93	3.29533	0.7	5289
103	2013	阜阳市	10090	33.23	2.94019	74.34	36.2001	1077.37	0.192521	25523	1	3.44916	0.73	5768
103	2014	阜阳市	15303	35.75	2.64398	76.7	37.4997	1075.51	0.183989	27946	1.14	1.24938	0.89	5396
103	2015	阜阳市	16121	38.79	2.61021	77.41	38.8002	1030.84	0.191548	29956	1.2	1.98961	0.92	5694
103	2016	阜阳市	17642	40.47	2.60669	78.44	40.2403	1049.61	0.212223	34153	1.22	1.42095	1.05	7128
103	2017	阜阳市	19536	41	2.57843	80.23	41.7497	1057.52	0.192251	28433	1.28	1.74976	1.04	7235
104	2003	宿州市	3725	37.09	3.62976	57.81	24.028	575.36	0.295879	6886	0.68	1.10487	0.2	2694
104	2004	宿州市	4096	31.84	3.29249	55.21	24.5619	612.65	0.289397	6856	0.71	1.7449	0.21	2092
104	2005	宿州市	5453	34.77	3.66837	59.47	25.8641	617.68	0.274899	6792	0.71	0.985691	0.27	3454
104	2006	宿州市	6276	30.14	3.58517	61.85	26.9178	623.21	0.336639	6554	0.37	1.55017	0.18	3833
104	2007	宿州市	7430	29.6	3.43808	67.46	28.0281	630.6	0.355482	6755	0.42	1.85463	0.39	4198
104	2008	宿州市	8982	30.3	3.26268	69.99	29.1371	639.69	0.363675	8003	0.47	2.21533	0.53	4210
104	2009	宿州市	8526	29.51	3.2132	70.3	33.1996	649.01	0.267689	9074	0.51	2.53049	0.59	4825
104	2010	宿州市	9945	25.19	3.07804	72.11	31.4006	656.04	0.2488	10448	0.54	2.59434	0.76	5210
104	2011	宿州市	14971	23.36	3.07031	72.89	33.1006	663.23	0.256209	12039	0.59	3.67195	0.78	5210
104	2012	宿州市	17308	24.66	2.97377	74.06	34.7992	665.84	0.2262	15896	0.68	3.73531	0.81	3780
104	2013	宿州市	15800	26.1	2.65386	75.23	36.1591	655.9	0.193666	16168	0.72	4.38193	0.95	3680
104	2014	宿州市	20895	26.98	2.63334	77.23	37.4298	646.26	0.182231	17200	0.72	4.24956	1.02	3763
104	2015	宿州市	22415	33.07	2.58528	78.29	38.7295	653.99	0.190052	18848	0.75	4.68273	1.17	4430
104	2016	宿州市	24270	35.38	2.57467	80.76	40.03	658.014	0.198269	20168	0.79	4.51524	1.17	4100
104	2017	宿州市	26056	34	2.55116	82.38	41.5599	660.026	0.196935	15415	0.83	5.70058	1.21	4883
105	2003	六安市	3127	35.45	2.96025	68.99	29.0281	372.44	0.281807	9568	0.3	0.686632	0.28	4429
105	2004	六安市	3765	34.18	2.88285	68.38	29.3376	375.58	0.288682	9013	0.37	0.793302	0.24	4635
105	2005	六安市	5094	39.86	3.46341	73.4	30.5505	378.84	0.27755	8348	0.39	2.37965	0.33	4635
105	2006	六安市	5824	40	3.5478	73.85	31.7311	382.03	0.26583	8909	0.23	3.10958	0.31	4490
105	2007	六安市	7216	40.98	3.42004	76.52	32.7652	386.91	0.245623	10026	0.25	3.86217	0.39	4563
105	2008	六安市	7473	38.8	3.23749	75.78	35.4007	390.32	0.256003	10547	0.29	4.77159	0.46	4600
105	2009	六安市	9637	40.85	3.24214	76.29	36.8993	392.68	0.206445	13480	0.31	5.24124	0.73	4100
105	2010	六安市	12047	38.2	3.07788	76.44	35.9007	392.09	0.205759	14266	0.34	7.48035	1.01	3600
105	2011	六安市	14586	35.34	3.06016	77.82	37.4007	394.75	0.218705	13963	0.36	3.61612	1.17	3750
105	2012	六安市	16248	36.19	2.96398	78.35	38.8993	395.14	0.23054	15253	0.38	3.50238	1.16	3212
105	2013	六安市	14089	36.62	2.54231	79.72	40.2006	397.93	0.202961	17587	0.39	3.9161	1.15	3183
105	2014	六安市	19211	39.6	2.48703	80.36	41.4393	391.6	0.19344	18571	0.39	4.03439	1.17	3624
105	2015	六安市	21524	40.91	2.418	82.25	42.5801	390.24	0.192746	19381	0.4	3.98119	1.23	4211
105	2016	六安市	23298	44.15	2.48273	81.66	43.9899	379.911	0.190358	17516	0.49	4.6678	1.52	4806
105	2017	六安市	24406	45.51	2.4621	83.68	45.4104	391.348	0.179956	12302	0.52	4.94284	1.53	4812
106	2003	池州市	4876	31.89	2.6084	74.08	35.7133	187.27	0.242748	2662	0.26	1.6068	1.68	1456
106	2004	池州市	7102	30.78	2.63369	73.58	36.1842	187.86	0.232787	2902	0.28	3.04685	1.73	1250
106	2005	池州市	8719	38.09	2.68095	76.74	39.1875	188.96	0.191149	3056	0.3	2.0792	1.73	1280
106	2006	池州市	10007	38.63	2.69346	78.07	40.4615	189.91	0.18256	3207	0.23	2.4281	1.59	2009
106	2007	池州市	10949	39.51	2.74621	78.63	41.4615	191.03	0.16104	3261	0.3	2.63087	2.09	1680
106	2008	池州市	14147	38.52	2.70035	79.63	42.4685	192.15	0.168246	3638	0.32	2.86352	2.11	1880
106	2009	池州市	17295	34.59	2.86519	83.32	42	193.28	0.143619	3873	0.34	3.09901	2.63	1705
106	2010	池州市	21437	31.23	2.74509	84.81	44.4975	193.98	0.141896	4008	0.42	4.31266	3.1	1620
106	2011	池州市	26345	29.8	2.76951	84.88	45.9972	195.15	0.162547	4331	0.43	4.74523	3.21	1805
106	2012	池州市	29471	29.72	2.67783	85.11	47.4982	195.73	0.164884	4818	0.45	5.26949	3.2	1878
106	2013	池州市	28534	32.61	2.27773	85.42	48.8223	195.73	0.146104	5255	0.45	6.21495	3.2	2030
106	2014	池州市	36267	33.49	2.09756	86.74	50.0979	194.2	0.129439	5317	0.45	6.21762	3.23	2315
106	2015	池州市	38014	36.53	2.10918	87.05	51.1072	192.88	0.133806	6096	0.44	5.94716	3.21	2640
106	2016	池州市	40919	39.97	2.11629	87.92	52.3008	192.88	0.132654	5945	0.44	6.08932	3.21	2804
106	2017	池州市	43178	40.17	2.10701	88.35	53.6673	192.88	0.139247	5188	0.45	6.17994	3.33	2995
107	2003	宣城市	7553	47.16	2.58074	78.34	32.803	223.02	0.250965	5011	0.16	2.74188	0.22	1280
107	2004	宣城市	8793	45.3	2.51512	78.74	34.2313	220.82	0.231518	5259	0.19	4.01414	0.23	1250
107	2005	宣城市	9749	47.7	2.52106	78.13	36.9147	221.26	0.204703	4908	0.19	2.87308	0.23	1250
107	2006	宣城市	11202	47.04	2.47699	80.37	38.4202	222.52	0.178291	5495	0.2	3.20955	0.26	1453
107	2007	宣城市	13077	48.3	2.43547	81.01	39.6279	223.32	0.179931	6614	0.22	3.34044	0.61	1453
107	2008	宣城市	15953	46.86	2.31407	81.87	40.8411	224.58	0.165553	7192	0.27	3.84889	0.69	1895
107	2009	宣城市	16774	46.04	2.36186	81.94	43.2015	225.41	0.153906	7480	0.31	4.21302	0.68	1951
107	2010	宣城市	20754	43.2	2.27657	83.16	43.2991	225.89	0.145666	7422	0.35	6.00596	1.39	1750
107	2011	宣城市	26360	41.99	2.29395	84.8	45.002	226.91	0.200921	7923	0.39	4.97137	1.2	1610
107	2012	宣城市	29636	42.33	2.26616	85.26	46.7019	224.5	0.145976	8648	0.39	5.8436	1.33	1675
107	2013	宣城市	30100	42.66	2.34081	85.78	48.0609	225.01	0.153889	9374	0.4	6.57923	1.47	2157
107	2014	宣城市	35726	43.06	2.33659	87.15	49.3201	227.27	0.149448	9905	0.41	7.10658	1.67	2227
107	2015	宣城市	37610	49.73	2.32378	87.51	50.6404	227.4	0.149452	10561	0.42	7.24415	1.74	2253
107	2016	宣城市	40740	51.35	2.30787	87.94	52.1415	227.402	0.149546	11192	0.45	8.48025	1.8	2194
107	2017	宣城市	45467	54.34	2.29937	88.95	53.6917	227.402	0.150145	10043	0.47	7.251	1.91	2470
108	2003	福州市	20520	38.76	2.29964	89.33	54.2683	505.4	0.219823	15846	0.29	4.77459	2.18	19213.6
108	2004	福州市	23444	38.5	2.37508	89.52	54.7682	509.18	0.216367	16747	0.29	5.6738	2.18	19798
108	2005	福州市	22301	41.16	2.43621	88.16	55.0465	513.73	0.203886	17461	0.29	5.29146	2.3	19458
108	2006	福州市	24874	42.73	2.54041	88.79	55.5007	520.33	0.208098	17714	0.6	5.26822	2.48	19442
108	2007	福州市	29515	43.17	2.64741	89.65	55.8994	517.15	0.218895	18595	0.91	5.23565	2.54	19952
108	2008	福州市	33615	42.26	2.66141	89.71	57.5007	487.43	0.221037	20335	1.22	5.4197	3.16	19293
108	2009	福州市	38015	48.15	2.64557	90.71	58.5007	488.23	0.223645	21746	1.53	5.2782	3.37	19303
108	2010	福州市	44667	46.06	2.65984	90.94	61.9501	494.34	0.213351	23123	1.84	14.1638	3.54	20208
108	2011	福州市	52152	45.5	2.57747	91.3	63.3	497.02	0.196483	24976	1.94	14.9021	3.78	21833
108	2012	福州市	58304	45.84	2.55821	91.28	64.7497	501.51	0.233204	26696	2.01	16.375	3.88	23834
108	2013	福州市	71427	45.8	2.49923	91.4	65.9005	501.68	0.202519	29146	2.07	17.4035	4.51	24861
108	2014	福州市	69995	46.45	2.31591	91.95	66.9004	516.56	0.20989	29563	1.94	20.1418	4.53	27200
108	2015	福州市	75259	48.66	2.30099	92.26	67.7	534.91	0.186207	30946	2.05	21.0593	4.82	28500
108	2016	福州市	82251	50.26	2.31451	92.06	68.5007	542.012	0.184451	31637	2.09	21.3107	5.11	28386
108	2017	福州市	93047	52.37	2.29348	92.69	69.5	565.668	0.16592	30152	2.37	22.6267	6.05	30760
109	2003	厦门市	35009	39.06	2.50679	97.57	75.2212	905.81	0.122717	5605	6.64	16.5097	7.89	14076
109	2004	厦门市	40146	38.42	2.55764	97.74	66.562	935.44	0.112999	5920	7.78	19.6095	8.49	14550
109	2005	厦门市	44737	43.05	2.63291	97.92	80.1022	976.55	0.10993	6297	8.92	23.6222	8.52	16493
109	2006	厦门市	50130	44.53	2.69869	98.4	81	1022.18	0.102966	7086	10.06	26.4998	9.22	18489
109	2007	厦门市	56188	45.57	2.81558	98.67	81.1934	1063.19	0.136093	8513	11.2	28.773	10.66	19459
109	2008	厦门市	62651	46.18	2.82562	98.62	81.2048	1104.07	0.142519	8945	12.34	29.9673	13.95	20778
109	2009	厦门市	68938	51.56	2.85477	98.82	81.5992	1125.24	0.14073	9509	13.48	32.5593	14.78	20690
109	2010	厦门市	58337	49.15	2.91568	98.88	87.5979	1145.65	0.141334	9909	14.62	31.9268	15.58	22049
109	2011	厦门市	70832	47.95	2.81394	99.03	88.5014	1177.75	0.150023	10623	15.66	45.2671	15.89	23594
109	2012	厦门市	77392	50.33	2.79272	99.1	88.5995	1213.73	0.153392	11311	16.8	52.4149	16.27	25833
109	2013	厦门市	153206	51.6	2.75586	99.14	88.6997	1250.99	0.153754	12170	17.9	49.9949	16.48	26173
109	2014	厦门市	86832	54.67	2.44304	99.28	88.8005	1293.32	0.162506	12435	19.14	69.238	16.47	29438
109	2015	厦门市	90379	55.71	2.42664	99.31	88.899	1241.91	0.156449	13380	18.66	84.0208	16.66	28885
109	2016	厦门市	97282	58.57	2.44925	99.39	89	1300.77	0.143761	13971	19.7	115.869	16.9	32344
109	2017	厦门市	109753	57.82	2.44472	99.47	89.0998	1358.02	0.154502	14106	20.47	87.2857	21.19	32445
110	2003	莆田市	9513	35.01	2.37915	84.75	52.2882	739.99	0.413859	3963	1.05	3.32574	0.69	4289.6
110	2004	莆田市	11112	34.61	2.49988	85.21	50.5125	744.5	0.368055	4008	1.09	3.99206	0.78	4461
110	2005	莆田市	12854	32.37	2.45787	85.72	48.911	747.27	0.365116	5025	1.13	4.56022	0.8	2936
110	2006	莆田市	15051	31.32	2.4937	86.58	47.5	745.25	0.354815	4933	1.17	4.28065	1.35	4361
110	2007	莆田市	18113	32.32	2.54992	87.27	46.0989	753.24	0.365795	4640	1.21	5.46	1.89	4258
110	2008	莆田市	21515	31.15	2.56298	87.69	46.2993	768.73	0.350682	4760	1.25	6.14818	1.86	4250
110	2009	莆田市	24260	34.68	2.50087	88.92	47.1993	775.94	0.328475	5177	1.29	6.64776	1.49	4976
110	2010	莆田市	30161	33.56	2.48832	89.67	50.8008	785.48	0.352452	6172	1.33	7.19716	1.8	4905
110	2011	莆田市	37724	32.22	2.40936	90.59	50.8961	790.37	0.307298	8656	1.33	7.03522	2.09	6800
110	2012	莆田市	42957	32.87	2.39453	91.08	51.8149	797.19	0.356207	9240	1.33	8.89951	2.15	7376
110	2013	莆田市	40205	35.03	2.34767	91.59	53.6042	808.93	0.297915	10088	1.33	10.6396	2.12	7661
110	2014	莆田市	52890	34.98	2.09457	92.68	55.2982	825.97	0.302135	12347	1.39	11.008	2.08	7968
110	2015	莆田市	57873	35.69	2.10863	93.04	56.5854	832.73	0.280907	13168	2.1	9.89328	2.31	8274
110	2016	莆田市	63313	36.98	2.10284	93.05	58.0969	847.252	0.2634	13968	2.18	8.37077	2.38	7293
110	2017	莆田市	73570	37.57	2.09132	93.63	59.5862	859.356	0.241455	10843	2.26	12.2311	2.97	6889
111	2003	三明市	12237	33.98	2.60602	75.73	43.6641	116.58	0.277193	6943	0.05	3.78566	0.75	10367
111	2004	三明市	14307	32.7	2.56511	76.78	43.1559	116.7	0.26139	7142	0.06	4.02642	0.76	5887
111	2005	三明市	14909	36.81	2.70777	75.08	42.6515	116.79	0.24858	7150	0.07	4.44516	0.76	5606
111	2006	三明市	17181	35.78	2.76423	76.33	42.3106	116.66	0.256522	7198	0.08	4.84206	0.76	5352
111	2007	三明市	20749	34.93	2.77109	78.23	42.2901	116.86	0.254972	7579	0.09	5.27206	0.83	4078
111	2008	三明市	25407	31.39	2.73607	79.21	43.308	117.15	0.254953	8207	0.1	6.27066	0.84	3979
111	2009	三明市	30370	36.06	2.6078	81.72	44.3939	117.37	0.244828	8657	0.11	6.32982	0.9	4555
111	2010	三明市	37917	33.5	2.61822	82.75	51.0985	118.1	0.213298	9520	0.12	7.19503	1	4225
111	2011	三明市	48376	33.47	2.53246	83.88	51.502	118.36	0.236392	10271	0.13	7.59565	1.04	4648
111	2012	三明市	53422	33.3	2.49909	84.25	52.1006	118.75	0.249768	11134	0.14	8.14176	1.06	4892
111	2013	三明市	53151	32.13	2.44246	84.37	53.5857	121.25	0.210275	12249	0.15	8.91268	1.05	4646
111	2014	三明市	64590	32.41	2.16002	84.9	55.0996	123.67	0.20959	12425	0.16	8.51116	1.08	4466
111	2015	三明市	67978	34.2	2.13908	85.29	56.2846	123.67	0.206575	12551	0.16	8.37312	1.14	2381
111	2016	三明市	73261	35.09	2.13227	85.19	57.4902	124.269	0.2027	12692	0.17	10.0914	1.14	2609
111	2017	三明市	83440	35.5	2.12076	86.77	58.9883	125.408	0.19562	10365	0.17	9.59479	1.14	2859
112	2003	泉州市	18414	40.67	2.15264	93.91	45.6182	609.81	0.29666	12458	0.22	6.97184	0.57	6150
112	2004	泉州市	21260	40.5	2.23574	94	46.4099	612.26	0.279958	12363	0.22	7.91844	0.98	6150
112	2005	泉州市	21427	36.21	2.32059	93.98	47.2442	614.45	0.269858	13509	0.22	8.80689	1.05	7627
112	2006	泉州市	24847	36.23	2.4178	94.87	48	608.62	0.267779	13023	0.22	10.0169	1.08	8482
112	2007	泉州市	29601	36.24	2.49816	95.31	48.8003	612.16	0.261951	14173	0.22	10.9495	1.14	8557
112	2008	泉州市	34840	36.2	2.56127	95.55	56.606	615.28	0.262207	16959	0.22	12.2454	1.14	8897
112	2009	泉州市	39227	38.25	2.67572	96.2	57.4963	618.11	0.254708	17591	0.79	12.4676	1.21	8900
112	2010	泉州市	44563	36.13	2.706	96.29	58.4005	622.12	0.262188	19208	1.36	13.1749	1.23	8953
112	2011	泉州市	52245	34.11	2.71354	96.45	59.2996	625.97	0.235868	21103	1.47	14.305	1.9	10033
112	2012	泉州市	57291	34.39	2.70944	96.61	60.4005	629.29	0.231825	24198	1.6	15.2363	2.27	9701
112	2013	泉州市	74119	34.88	2.66071	96.72	61.6005	638.68	0.217715	27893	1.71	19.774	2.37	9889
112	2014	泉州市	68254	35.02	2.38718	97	62.9005	650.22	0.219117	31189	1.79	18.7969	2.44	8651
112	2015	泉州市	72421	37.14	2.3501	97.09	63.6005	655.47	0.227521	33173	1.87	19.019	2.53	10334
112	2016	泉州市	77784	38.54	2.3084	97.02	64.5	662.733	0.215308	35171	1.94	21.3671	2.61	10868
112	2017	泉州市	87613	39.11	2.29474	97.38	65.7006	673.627	0.216664	25633	2	20.6814	2.64	10778
113	2003	漳州市	12973	39.65	2.27348	79	39.1616	360.03	0.253012	14210	0.25	8.60701	0.41	4015
113	2004	漳州市	15394	38.32	2.34213	79.66	39.3654	361.54	0.232976	14810	0.27	9.50424	0.64	4015
113	2005	漳州市	13402	34.76	2.3968	75.37	39.734	362.76	0.209983	12773	0.29	9.53191	1.09	4015
113	2006	漳州市	15221	34.13	2.46522	76.53	40.0996	364.17	0.190992	7916	0.31	5.35828	0.86	3205
113	2007	漳州市	18072	35.02	2.48466	78.19	40.399	359.75	0.186214	8460	0.33	5.54295	0.86	3221
113	2008	漳州市	21073	34.18	2.4628	78.69	44.1698	363.94	0.181973	8930	0.35	6.58162	0.86	3294
113	2009	漳州市	24619	37.3	2.35554	81.44	45.4167	366.48	0.191379	8930	0.37	6.89902	0.86	3267
113	2010	漳州市	29769	36.62	2.3511	82.19	46.7006	370.05	0.193925	10032	0.39	7.28281	0.94	3400
113	2011	漳州市	36641	36.12	2.31574	83.41	47.9008	372.04	0.183599	11167	0.41	8.41336	0.98	3264
113	2012	漳州市	41433	36.16	2.30542	84.12	52	361.83	0.171714	14453	0.44	8.77405	1.13	3656
113	2013	漳州市	45726	35.72	2.27434	84.54	53	389.88	0.181954	16819	0.46	9.99953	1.26	3836
113	2014	漳州市	50685	36.24	2.02846	86.01	53.8004	386.19	0.188764	18958	0.48	10.1524	1.37	3840
113	2015	漳州市	55570	38.06	2.02596	86.59	54.8	389.75	0.175941	18942	0.51	9.67927	1.46	4147
113	2016	漳州市	62196	39.95	2.00561	86.7	56.2	404.652	0.179299	20387	0.54	10.3648	1.48	4290
113	2017	漳州市	70216	40.33	2.00042	87.92	57.7059	398.821	0.172056	17192	0.54	10.9538	1.63	5070
114	2003	南平市	9917	40.17	2.49732	75.12	46.9301	115.86	0.257234	7799	0.1	4.10572	0.42	3521
114	2004	南平市	11209	39.39	2.48243	74.13	46.5645	115.83	0.246644	7689	0.1	4.179	0.43	3521
114	2005	南平市	12083	38.67	2.42236	73.23	46.2014	116.08	0.22216	7826	0.1	4.17212	0.45	3521
114	2006	南平市	13652	38.86	2.54921	74.19	46	116.16	0.220242	7948	0.1	5.47705	0.64	4685
114	2007	南平市	16201	38.13	2.6016	76.04	46.1007	116.56	0.232246	7223	0.1	5.10012	0.71	5452
114	2008	南平市	19348	36.77	2.64339	76.18	46.301	117.09	0.232033	8016	0.1	5.24555	0.68	4905
114	2009	南平市	21473	37.83	2.59414	77.52	48.5	117.84	0.22636	8829	0.1	5.89152	0.74	4905
114	2010	南平市	26279	36.28	2.56428	78.11	50.7012	119.32	0.20417	9415	0.1	6.14568	0.76	1842
114	2011	南平市	33775	34.05	2.51053	76.18	51.1019	119.13	0.180463	10583	0.11	6.65625	0.87	1798
114	2012	南平市	37756	33.67	2.50028	76.47	51.6008	119.31	0.2298	12571	0.11	7.11848	0.9	2011
114	2013	南平市	34994	33.25	2.42428	76.76	52.5992	120.26	0.1815	15062	0.11	7.66019	0.91	1968
114	2014	南平市	47044	33.86	2.13964	77.97	53.4008	121.46	0.190008	15536	0.11	7.57581	0.9	1948
114	2015	南平市	50932	35.25	2.12981	78.41	54	121.77	0.181956	15959	0.16	13.9562	1.46	2598
114	2016	南平市	55009	35.75	2.08672	77.89	54.8008	122.146	0.185368	15045	0.16	7.86794	1.44	2946
114	2017	南平市	60903	36.76	2.06553	79.75	55.7985	121.385	0.176792	12211	0.18	8.17624	1.55	2698
115	2003	龙岩市	10823	35.67	2.64375	78.63	36.9036	150.51	0.250376	7271	0.13	3.16549	0.67	4280
115	2004	龙岩市	12792	34.17	2.71425	78.4	39.1026	150.65	0.246853	7279	0.14	2.99212	0.71	4380
115	2005	龙岩市	14105	34.06	2.56873	78.76	39.3029	150.57	0.234262	7658	0.15	3.92564	0.82	3462
115	2006	龙岩市	16394	33.05	2.60922	80.66	39.5018	150.93	0.219988	8118	0.16	4.43858	0.84	3488
115	2007	龙岩市	20088	32.1	2.77791	82.43	39.6993	151.81	0.24169	8118	0.17	5.16096	0.87	3576
115	2008	龙岩市	24334	31.25	2.71663	83.08	42.5307	152.81	0.271428	9421	0.18	6.02698	0.92	3696
115	2009	龙岩市	29725	35.87	2.65083	86.06	43.7482	153.88	0.237749	9525	0.19	6.63106	1	3708
115	2010	龙岩市	38698	33.74	2.65561	86.99	45.001	164.91	0.206106	10371	0.2	6.70299	1.07	3931
115	2011	龙岩市	48554	31.15	2.56059	87.66	47.5	154.88	0.20727	11604	0.21	7.60776	1.19	4333
115	2012	龙岩市	53590	31.16	2.52927	88.22	49.4008	156.46	0.236419	12793	0.22	8.16419	1.23	5415
115	2013	龙岩市	48842	34.19	2.4845	87.98	50.8992	158.71	0.199744	14425	0.24	8.48714	1.24	5556
115	2014	龙岩市	62716	34.37	2.16958	88.42	51.5985	161.12	0.210535	14425	0.26	10.0655	1.3	5613
115	2015	龙岩市	66863	35.84	2.12581	88.46	52.6015	162.09	0.213347	15690	0.31	14.808	1.67	6005
115	2016	龙岩市	72354	37.2	2.10742	88.21	53.7985	164.717	0.200819	15628	0.32	21.625	1.67	6273
115	2017	龙岩市	82258	37.6	2.10358	89.52	55.7008	165.766	0.200642	16615	0.34	24.1042	1.73	6384
116	2003	宁德市	8912	39.13	2.46888	74.47	37.099	242.2	0.284605	5185	0.07	3.40094	0.17	902
116	2004	宁德市	10166	38.52	2.55473	75.11	37.5279	242.89	0.285704	5593	0.08	3.64513	0.18	906
116	2005	宁德市	11266	40.94	2.56933	75.58	38.2	243.11	0.256286	5731	0.09	3.98829	0.2	916
116	2006	宁德市	12611	40.73	2.61529	76.99	39	247.51	0.239874	6120	0.1	4.35538	0.33	918
116	2007	宁德市	14999	41.67	2.66788	79.71	39.1016	249.28	0.230551	6454	0.11	5.36905	0.86	1024
116	2008	宁德市	17851	39.76	2.57874	80.15	39.901	252.89	0.234999	6914	0.12	5.95087	0.86	1128
116	2009	宁德市	20174	41.37	2.59435	81.46	40.5987	253.59	0.233705	7403	0.13	6.50853	0.9	1327
116	2010	宁德市	25200	38.56	2.57031	81.51	47.8987	252.28	0.222783	8029	0.14	6.82238	0.93	1330
116	2011	宁德市	32936	35.02	2.49021	81.87	49.2014	256.67	0.241003	8961	0.16	7.23582	0.95	1036
116	2012	宁德市	38015	33.48	2.47197	81.32	50.5986	254.46	0.244778	10054	0.17	8.05443	0.98	892
116	2013	宁德市	35698	31.28	2.3858	81.94	51.7993	258.09	0.19021	11149	0.19	8.67944	1.01	1237
116	2014	宁德市	48369	31.41	2.11968	82.69	52.9018	261.85	0.197954	11750	0.2	9.09302	1.11	1546
116	2015	宁德市	52006	31.89	2.10064	82.98	53.5993	259.44	0.204294	12150	0.22	8.87278	1.14	1577
116	2016	宁德市	56358	32.68	2.08375	82.38	54.4014	265.721	0.189343	12179	0.24	9.34889	1.14	1511
116	2017	宁德市	61964	34.31	2.07187	83.17	36.3	261.297	0.187875	10333	0.25	16.6708	1.17	1617
117	2003	南昌市	14382	41.19	2.77528	91.76	47.3671	606.53	0.144205	15028	1.82	6.9433	2.84	29750.4
117	2004	南昌市	17238	39.85	2.56122	92.29	51.0493	620.01	0.127543	13990	1.82	6.16398	3.17	31900
117	2005	南昌市	22390	39.99	2.65558	92.8	54.2991	641.95	0.107492	14532	1.82	7.04636	3.3	22689
117	2006	南昌市	26131	39.21	2.55988	93.48	57.7001	653.82	0.104833	15129	2.27	7.71196	3.4	23800
117	2007	南昌市	30460	39.49	2.59736	93.76	59.6996	663.75	0.144345	14422	2.43	8.89835	3.48	18055
117	2008	南昌市	36105	38.49	2.6174	93.89	61.3993	668.37	0.153738	15262	2.57	8.94969	3.6	22339
117	2009	南昌市	39669	38.59	2.61619	93.91	66.1146	671.89	0.146739	16096	2.57	10.5131	3.65	26110
117	2010	南昌市	43769	41.25	2.54073	94.52	65.7101	678.53	0.150121	17592	2.8	9.30367	3.81	27297
117	2011	南昌市	53023	36.25	2.44484	94.98	67.2391	682.18	0.170795	20876	2.89	10.6011	3.92	29140
117	2012	南昌市	58715	38.65	2.42563	95.1	68.7797	686.13	0.183277	21541	2.99	11.2944	5.35	31104
117	2013	南昌市	65412	39.82	2.42004	95.29	69.8295	689.11	0.175102	23664	3.47	12.9424	5.8	29803
117	2014	南昌市	70373	40.57	2.3434	95.56	70.8599	699.45	0.17204	26538	3.54	15.8412	5.8	30390
117	2015	南昌市	75879	41.22	2.33278	95.72	71.5608	702.51	0.157334	27879	4.15	17.3585	6.13	34447
117	2016	南昌市	81598	42.85	2.31526	95.83	72.2903	706.566	0.154355	28477	4.29	18.9924	6.19	30705
117	2017	南昌市	88967	42.87	2.30232	96.16	73.3211	709.268	0.152805	27302	4.42	40.2343	6.83	32270
118	2003	景德镇市	9304	37.1	2.62303	91.2	47.7979	282.15	0.188748	3483	0.81	5.49987	1.58	3113
118	2004	景德镇市	10842	37.58	2.38395	91.51	48.6014	286.47	0.185981	3489	0.88	6.28279	2.02	3339
118	2005	景德镇市	12596	37.34	2.44609	89.99	49.6021	286.95	0.17382	3522	0.92	6.87548	2.77	3600
118	2006	景德镇市	14582	36.64	2.51947	90.73	50.6001	292.28	0.174443	3635	1.35	7.43191	2.81	3789
118	2007	景德镇市	16899	34.54	2.60269	90.72	52.9009	276.13	0.197742	3767	1.37	8.18735	2.85	3791
118	2008	景德镇市	20646	32.1	2.58581	90.54	54.4982	301.05	0.164328	4034	1.38	9.03489	3.87	3538
118	2009	景德镇市	23174	32.53	2.62844	90.76	55.3025	304.83	0.134286	4860	1.38	7.21302	4.06	4898
118	2010	景德镇市	29155	30.97	2.55452	91.75	56.3087	310.43	0.125469	4461	1.38	7.48958	4.35	3945
118	2011	景德镇市	35421	29.08	2.47054	92.08	57.9592	313.15	0.149887	5095	1.41	10.5893	4.5	4411
118	2012	景德镇市	39151	32.71	2.439	92.2	59.8509	316.84	0.150546	4968	1.43	10.7528	4.44	3913
118	2013	景德镇市	40981	34.03	2.39599	92.31	61.0497	316.06	0.145721	6740	1.5	6.3199	4.44	3891
118	2014	景德镇市	45438	34.42	2.30571	92.52	62.2776	319.03	0.117592	7176	1.5	6.80185	4.4	3785
118	2015	景德镇市	47216	35.91	2.28489	92.59	63.5294	317.43	0.14415	7021	1.5	7.03581	4.56	4121
118	2016	景德镇市	50989	37.1	2.26392	92.63	64.7894	321.232	0.151172	7778	1.63	7.29012	4.62	4275
118	2017	景德镇市	52910	43.98	2.2712	93.9	65.9499	321.171	0.145057	7205	1.63	7.39716	5.01	4354
119	2003	萍乡市	8089	29.93	2.6545	88.69	45.6007	464.44	0.164272	4520	1.12	3.17582	2.24	3544
119	2004	萍乡市	9409	29.37	2.36544	88.73	46.0003	470.89	0.136266	4125	1.52	4.26697	2.21	3544
119	2005	萍乡市	12559	31	2.28728	88.74	48.1004	469.48	0.140003	4633	1.57	6.54394	2.26	3865
119	2006	萍乡市	14544	30.47	2.29588	90.11	49.0003	475.86	0.139258	4863	1.57	9.1043	2.32	5266
119	2007	萍乡市	17241	29.81	2.32577	90.92	51.1993	482.87	0.156207	5382	1.07	4.00087	1.71	3810
119	2008	萍乡市	21002	28.83	2.31562	91.5	53.1018	485.8	0.128246	5703	1.08	4.51058	1.74	3950
119	2009	萍乡市	22685	29.62	2.33687	91.26	55.7183	488.83	0.122096	5754	1.1	4.73386	1.79	3500
119	2010	萍乡市	28106	28.56	2.26912	91.87	59.1696	491.87	0.107445	6291	1.1	5.79138	2.38	2450
119	2011	萍乡市	35350	26.7	2.16867	92.56	60.7711	497.72	0.149606	6428	1.13	5.07036	2.45	2975
119	2012	萍乡市	39186	31.96	2.12583	92.76	62.3106	502.19	0.155447	7962	1.16	5.11445	2.44	3189
119	2013	萍乡市	41151	33.61	2.11695	92.95	63.4494	505.25	0.159913	8848	1.32	6.10212	2.45	3516
119	2014	萍乡市	45867	34.28	2.03764	93.24	64.6085	517.41	0.150067	9033	1.33	6.35954	2.39	3448
119	2015	萍乡市	48133	36.42	2.01729	93.12	65.8777	516.84	0.14331	9564	1.33	6.52183	2.42	3067
119	2016	萍乡市	52330	39.29	2.00542	94.29	67.0306	522.057	0.145607	10345	1.33	7.4307	2.46	2827
119	2017	萍乡市	55767	44.32	1.99545	94.64	68.2078	522.057	0.146127	8025	1.34	7.63345	2.71	2841
120	2003	九江市	6692	35.15	2.97429	83.17	34.6005	244.42	0.189186	10009	0.26	1.36791	0.95	8000
120	2004	九江市	7728	34.87	2.69528	83.42	36.2002	246.94	0.179592	9434	0.26	1.4414	1.25	8000
120	2005	九江市	9231	33.11	2.66534	83.2	37.5992	247.68	0.165644	8743	0.26	1.86532	1.28	23300
120	2006	九江市	10783	32.63	2.70149	84.56	39.8998	251.11	0.181423	9243	0.36	2.00061	1.3	12080
120	2007	九江市	12590	33.06	2.86291	86.31	41.6503	254.78	0.201984	9004	0.43	1.9761	1.3	5727
120	2008	九江市	14785	33.08	2.91828	88.03	43.0503	257.49	0.179401	9822	0.47	1.54041	1.43	4740
120	2009	九江市	17420	35.88	2.94735	88.94	42.3635	260.87	0.172252	11159	0.47	2.28481	1.58	5144
120	2010	九江市	21862	34.33	2.82314	90.5	42.5203	264.52	0.143934	11888	0.47	2.30885	2.29	6238
120	2011	九江市	26464	32.85	2.64273	91.42	44.3803	266.92	0.183114	13025	0.47	4.71875	2.36	6018
120	2012	九江市	29785	34.71	2.61144	91.67	46.2697	270.21	0.185523	15445	0.52	5.28708	2.17	5432
120	2013	九江市	31530	35.8	2.55582	91.88	47.6991	266.32	0.19238	17275	0.53	5.92566	2.22	5998
120	2014	九江市	37097	36.98	2.47332	92.32	49.1003	268.96	0.186631	18362	0.54	5.73728	2.27	6015
120	2015	九江市	39505	39.28	2.48007	92.6	50.5595	261.14	0.185861	20002	0.53	5.77655	2.29	6082
120	2016	九江市	43338	40.77	2.46871	92.72	52.1805	262.653	0.178155	20631	0.54	6.13012	2.34	6423
120	2017	九江市	49659	41.76	2.44998	92.03	53.7705	272.465	0.173133	16363	0.67	6.1676	2.03	7194
121	2003	新余市	9922	34.01	2.48667	86.53	45.4034	344.08	0.131202	3056	1.13	1.74047	2.56	6200
121	2004	新余市	12112	31.46	2.29752	86.49	46.5711	347.2	0.146516	3082	1.2	6.47145	2.75	6700
121	2005	新余市	15935	31.84	2.35911	87.55	47.9971	348.4	0.125488	2899	1.26	7.84809	2.93	6800
121	2006	新余市	19174	30.32	2.34977	89.19	49.5041	353.38	0.121114	2982	1.36	9.31474	4.12	6900
121	2007	新余市	25013	28.09	2.3505	91.29	51.8476	357.91	0.146559	3491	1.39	10.4397	2.95	5184
121	2008	新余市	35629	27.98	2.39352	92.3	54.5294	387.3	0.128388	3585	1.46	4.1444	3.86	3350
121	2009	新余市	42606	34.63	2.42203	93.14	56.3799	391.73	0.115878	3197	1.6	4.40125	4.39	3380
121	2010	新余市	55492	30.1	2.37741	94	61.5918	371.33	0.107336	3391	1.68	4.75858	5.1	3687
121	2011	新余市	68155	27.35	2.23751	94.34	63.5833	375.65	0.140504	3758	2.12	4.84891	6.13	4507
121	2012	新余市	72266	31	2.23627	94.19	65.5864	379.17	0.146774	4380	2.21	5.31037	6.9	4565
121	2013	新余市	69840	36.13	2.21525	94.13	66.433	382.22	0.145166	4407	2.28	9.07819	6.87	4622
121	2014	新余市	77730	36.15	2.15304	93.99	67.4276	384.83	0.145155	4533	2.33	10.6623	6.83	4720
121	2015	新余市	81354	38.33	2.13331	94.09	68.4495	390.18	0.130113	4736	2.39	14.9692	6.86	4915
121	2016	新余市	88548	41.78	2.11565	93.85	68.8592	390.183	0.136005	5114	2.47	23.9113	6.9	5202
121	2017	新余市	94165	43.63	2.09722	94.02	70.0093	383.889	0.131092	4402	2.49	18.9344	7.25	4578
122	2003	鹰潭市	7491	36.88	2.58152	84.49	38.7979	309.43	0.161337	2240	0.53	1.15786	0.42	980
122	2004	鹰潭市	8991	34.59	2.36539	83.74	40.2975	313.96	0.141826	2250	0.58	4.17243	0.44	1025
122	2005	鹰潭市	11450	36.44	2.4294	85.84	41.8022	312.75	0.134359	2174	0.62	4.86082	0.74	1483
122	2006	鹰潭市	13217	34.27	2.48212	87.22	42.8664	317.81	0.12995	2522	0.67	6.74121	0.45	1483
122	2007	鹰潭市	20156	25.41	2.56226	90.02	44.1643	323.3	0.151929	2700	0.86	7.74186	1.38	1415
122	2008	鹰潭市	23222	25.49	2.51129	89.05	45.196	326.7	0.140262	2525	0.67	4.11696	1.77	1424
122	2009	鹰潭市	23106	28.89	2.56636	88.05	46.2166	337.14	0.137185	2654	0.67	4.50476	1.43	1765
122	2010	鹰潭市	30769	27.71	2.49933	90.49	47.3998	342.47	0.10121	2781	0.67	4.58473	1.66	1765
122	2011	鹰潭市	37834	26.49	2.29798	91.08	49.4356	334.3	0.148575	3075	0.86	4.78975	1.8	1613
122	2012	鹰潭市	42449	27.96	2.2587	91.41	51.2523	348.34	0.144037	3629	0.9	5.21355	2.18	1613
122	2013	鹰潭市	44278	29.37	2.24675	91.95	52.7265	350.17	0.14263	4348	0.93	5.89375	2.49	1752
122	2014	鹰潭市	53011	30.17	2.16653	92.16	54.2262	356.46	0.137056	4667	0.94	6.07502	2.44	1868
122	2015	鹰潭市	55568	32.9	2.17654	92.28	55.7791	356.74	0.140561	4723	0.95	6.43101	2.75	1831
122	2016	鹰潭市	60136	34.23	2.15125	92.41	57.483	359.551	0.145089	4997	1.1	7.19406	2.73	1839
122	2017	鹰潭市	68833	36.8	2.15065	93.51	59.0835	359.551	0.150238	5309	1.11	7.49828	4.27	1794
123	2003	赣州市	4293	38.17	3.00134	70.83	26.8995	211.07	0.177712	12530	0.09	2.25605	0.33	3680
123	2004	赣州市	4971	37.99	2.89385	71.35	28.4999	214.74	0.172054	11928	0.1	2.86844	0.4	3750
123	2005	赣州市	6134	37.78	2.97065	74.17	31.0998	214.75	0.165294	12467	0.1	4.50067	0.43	4027
123	2006	赣州市	7098	37.85	3.049	76.73	33.0995	218.68	0.155767	12713	0.11	5.29681	0.43	4027
123	2007	赣州市	8487	37.23	3.22198	78.17	35.1997	222.71	0.197042	14242	0.13	7.60876	0.53	4220
123	2008	赣州市	10016	36.24	3.31469	79.27	37.3001	225.74	0.17833	15977	0.14	9.26869	0.52	4910
123	2009	赣州市	11201	36.92	3.34604	79.24	37.2108	227.78	0.177463	16986	0.15	3.43419	0.63	3402
123	2010	赣州市	13322	36.72	3.39642	81.08	37.5305	230.39	0.170062	18265	0.19	3.72227	0.91	3402
123	2011	赣州市	15895	35.34	3.4284	82.58	39.34	233.19	0.197796	22874	0.22	4.04175	0.98	3771
123	2012	赣州市	17873	37.08	3.5285	83.27	41.16	235.33	0.233473	25122	0.23	5.36681	1.02	4121
123	2013	赣州市	18012	38.36	3.41969	84.02	42.5602	235.79	0.211066	28154	0.24	4.7379	1.19	5420
123	2014	赣州市	21708	38.92	3.3019	84.67	43.9894	241.9	0.202903	33832	0.35	5.08538	1.37	7773
123	2015	赣州市	23148	40.93	3.21085	85.03	45.5102	244.14	0.19126	36171	0.36	5.0924	1.41	7798
123	2016	赣州市	25761	43.21	3.10315	84.85	47.1294	246.678	0.20208	38687	0.42	5.53141	1.79	9213
123	2017	赣州市	29308	44.06	3.04294	86.32	48.7204	247.44	0.203517	42064	0.44	6.48916	2.37	9777
124	2003	吉安市	4480	31.84	2.80172	70.16	27.9126	183.15	0.227864	8489	0.1	1.64456	0.27	1359
124	2004	吉安市	5600	31.56	2.46097	68.23	29.8007	184.75	0.210601	8025	0.11	1.25983	0.31	1829
124	2005	吉安市	6477	36.36	2.63361	72.51	31.8997	184	0.196789	8162	0.13	1.26035	0.37	1856
124	2006	吉安市	7507	35.93	2.65957	75.56	33.2992	188.99	0.18935	8460	0.15	1.26278	0.45	2086
124	2007	吉安市	8559	33.4	2.7583	76.05	34.4	192.49	0.20691	8880	0.15	1.35087	0.43	1502
124	2008	吉安市	10571	30.03	2.77483	76.27	36.4997	194.71	0.193273	9734	0.12	1.21801	0.56	1750
124	2009	吉安市	12137	29.29	2.80859	77.87	36.7676	193.54	0.177202	10453	0.13	3.48873	0.69	1891
124	2010	吉安市	14969	29.67	2.79141	80.15	37.5902	195.8	0.158058	11291	0.14	3.94447	0.86	2364
124	2011	吉安市	16830	28.36	2.80465	81.36	39.6188	197.68	0.192858	12142	0.17	3.98565	1.08	1803
124	2012	吉安市	18660	30.33	2.83459	82.06	41.6207	199.24	0.222471	14265	0.18	4.11468	1.2	2020
124	2013	吉安市	22081	31.67	2.77435	82.82	43.1302	201.37	0.216844	16915	0.2	4.52669	1.34	2738
124	2014	吉安市	25486	32.51	2.6773	83.58	44.6509	208.33	0.217737	18181	0.21	4.59911	1.38	3032
124	2015	吉安市	27168	34.16	2.61502	83.63	46.1695	208.88	0.213026	19660	0.22	4.62493	1.41	3017
124	2016	吉安市	29772	35.53	2.57528	84.04	47.7602	210.854	0.206139	20661	0.22	5.38123	1.46	3079
124	2017	吉安市	33134	40.61	2.54608	85.13	49.3697	211.256	0.199927	15044	0.23	7.32989	1.5	4620
125	2003	宜春市	4754	32.06	2.4223	69.82	30.5245	279.75	0.214493	10444	0.15	1.41019	0.36	2500
125	2004	宜春市	5477	30.9	2.2534	69.41	31.9621	281.46	0.197188	10559	0.16	2.077	0.41	2500
125	2005	宜春市	6995	31.69	2.39942	73.68	33.4008	282.91	0.188546	10375	0.16	2.59765	0.57	1870
125	2006	宜春市	8275	30.33	2.50561	76.91	34.7996	286.19	0.1735	10409	0.17	4.66839	0.63	2297
125	2007	宜春市	9478	27.52	2.66736	77.77	35.6005	288.76	0.203403	12168	0.17	2.83997	0.64	2178
125	2008	宜春市	11336	26.28	2.55055	78.28	37.2002	291.38	0.182038	13087	0.17	3.30533	0.67	2142
125	2009	宜春市	12769	26.2	2.5618	79.15	38.8199	294.56	0.179714	11968	0.19	3.51324	0.73	2374
125	2010	宜春市	16075	24.47	2.47154	81.05	35.5395	298.85	0.166931	13068	0.27	3.14556	1.14	2456
125	2011	宜春市	19823	23.67	2.35366	82.84	38.1896	303.63	0.198133	16229	0.29	3.1928	1.26	2660
125	2012	宜春市	22855	27.47	2.34669	83.75	40.2701	306.98	0.201872	16669	0.32	3.23678	1.41	2725
125	2013	宜春市	23998	29.38	2.28974	84.6	41.7803	309.65	0.199967	18551	0.35	3.58948	1.44	2934
125	2014	宜春市	27764	31.14	2.20595	85.28	43.28	319.06	0.19988	19436	0.36	3.72194	1.47	3315
125	2015	宜春市	29457	33.71	2.18412	85.44	44.8204	319.78	0.195156	20104	0.36	4.4418	1.47	3849
125	2016	宜春市	32269	39.43	2.17127	84.5	46.5106	322.46	0.193314	21218	0.37	4.6507	1.46	3936
125	2017	宜春市	36475	40.08	2.17287	85.72	48.1103	322.46	0.190841	13832	0.39	5.81362	1.48	4139
126	2003	抚州市	4496	29.84	2.88993	72.59	27.9998	199.73	0.207056	5018	0.17	1.79652	0.35	2250
126	2004	抚州市	5409	26.49	2.58945	68.65	28.4994	201.14	0.196474	5590	0.18	1.69496	0.4	2380
126	2005	抚州市	6894	32.81	2.59882	73.21	31.3996	202.49	0.190943	5799	0.18	1.98526	0.46	2420
126	2006	抚州市	8196	31.88	2.64498	76.18	33.1987	203.8	0.180546	6322	0.18	2.11124	0.52	2500
126	2007	抚州市	9570	31.5	2.71026	78.23	35.9994	204.62	0.184736	6560	0.22	2.29335	1.09	3024
126	2008	抚州市	11233	29.83	2.60557	77.81	37.4994	206.03	0.17198	6469	0.24	2.20493	1.33	3162
126	2009	抚州市	12923	31	2.56292	78.28	39.8802	212.08	0.177801	9192	0.25	2.42181	1.87	2690
126	2010	抚州市	16083	31.06	2.47016	80.97	42.1895	214.64	0.145836	9419	0.27	2.48386	2.08	3139
126	2011	抚州市	18907	28.28	2.34662	81.56	38.8186	218.91	0.176383	7827	0.28	3.58233	2.14	3324
126	2012	抚州市	20922	28.74	2.3387	81.58	40.7101	222.01	0.207323	8604	0.29	4.02061	2.11	3469
126	2013	抚州市	22396	30.63	2.29992	82.62	42.0907	223.19	0.208611	9676	0.3	4.44764	2.11	3515
126	2014	抚州市	26119	31.65	2.21909	83.24	43.4995	227.41	0.200521	10318	0.31	4.35764	2.09	3764
126	2015	抚州市	27735	33.84	2.19085	83.54	45.0624	212.25	0.190298	10583	0.31	4.8761	2.25	4559
126	2016	抚州市	30259	34.9	2.18481	83.73	46.7565	213.309	0.182928	12658	0.32	4.9493	2.25	4931
126	2017	抚州市	33688	40.13	2.17237	84.03	48.2213	229.268	0.175237	9830	0.49	5.68689	2.99	5530
127	2003	上饶市	4048	38.51	2.84222	75.24	22.6994	288.44	0.258214	9154	0.09	1.46401	0.23	2459.17
127	2004	上饶市	4787	37.48	2.60062	78.51	25.0008	293.46	0.238354	9396	0.09	1.58054	0.24	2435.2
127	2005	上饶市	6130	36.35	2.67483	78.79	26.9999	296.61	0.224624	9274	0.1	3.16312	0.24	2489
127	2006	上饶市	7082	36.11	2.79001	80.57	29.4997	302.98	0.206232	9430	0.11	6.19808	0.28	2256
127	2007	上饶市	8228	35.09	2.90665	80.93	31.5	308.96	0.218958	10046	0.11	6.64622	0.3	2396
127	2008	上饶市	9718	33.48	2.9122	80.9	33.4997	314.31	0.209927	12624	0.12	4.4294	0.33	2413
127	2009	上饶市	11184	32.3	2.97554	81.41	37.6934	319.54	0.205238	13811	0.14	7.96022	0.48	2542
127	2010	上饶市	13741	32.18	2.92167	83.14	41.8894	324.83	0.188173	15678	0.17	1.43636	0.69	2551
127	2011	上饶市	16813	30.17	2.88537	84.1	41.7408	329.17	0.216091	17201	0.19	3.78732	0.78	2718
127	2012	上饶市	19077	32.4	2.87786	84.76	43.5593	333.61	0.229202	18212	0.21	3.71957	0.76	2811
127	2013	上饶市	18438	34.94	2.80275	85.55	44.6604	333.32	0.218183	20451	0.21	4.85718	0.81	3079
127	2014	上饶市	23221	35.99	2.70896	86.24	45.8597	339.21	0.226417	20955	0.22	5.46068	0.82	3098
127	2015	上饶市	24633	37.84	2.66249	86.51	47.3403	339.61	0.202383	23317	0.34	4.4344	1.35	4754
127	2016	上饶市	26996	40.11	2.62564	86.93	48.9099	343.118	0.194752	25080	0.34	4.80179	1.41	5027
127	2017	上饶市	30372	40.52	2.61654	88.01	50.4201	344.07	0.188378	24271	0.35	5.00894	1.44	4556
128	2003	济南市	23590	48.39	2.32108	92.31	58.8005	712.44	0.138349	22674	2.45	5.95647	3.42	18951
128	2004	济南市	27610	46.81	2.91596	92.67	59.6756	721.63	0.13493	24044	2.66	6.40591	4.93	20134
128	2005	济南市	31606	46.8	2.8217	92.84	60.6272	730.63	0.494322	24695	2.98	8.68999	4.11	24243
128	2006	济南市	36394	47.51	2.79927	93.36	61.6592	737.86	0.119703	26101	3.81	8.16322	5.39	28593
128	2007	济南市	42424	48.95	2.8579	94.14	62.3602	739.7	0.119904	27331	3.94	8.69637	5.38	25600
128	2008	济南市	45724	50.1	2.89717	94.2	63.0612	738.64	0.14846	27555	4.08	8.9571	4.57	24333
128	2009	济南市	50376	51.05	2.91123	94.42	63.7613	737.76	0.141587	30920	4.21	9.3822	4.67	22482
128	2010	济南市	57966	52.62	2.84402	94.49	64.4309	738.76	0.149433	29844	4.24	10.5615	4.78	22980
128	2011	济南市	64311	53.09	2.77487	94.6	65.0506	741.89	0.16451	31545	4.44	11.0122	4.8	27428
128	2012	济南市	69444	54.39	2.76345	94.74	65.7103	745.03	0.176084	35194	4.54	11.5724	4.95	28263
128	2013	济南市	85321	55.3	2.69082	94.56	65.9985	749.97	0.171302	41287	4.65	12.3647	5.04	28534
128	2014	济南市	82052	55.78	2.63228	94.97	66.4087	777.21	0.163136	44058	4.79	12.1568	5.09	29229
128	2015	济南市	85919	57.18	2.80277	95	67.9599	782.7	0.176789	45195	4.91	16.4563	5.09	29540
128	2016	济南市	90999	58.9	2.80542	95.14	69.4598	791.448	0.176538	47524	5.6	19.0269	5.99	35978
128	2017	济南市	98275	59.92	2.81077	96.26	70.5294	805.201	0.171862	47575	5.8	20.4441	7.1	39245
129	2003	青岛市	23398	38.88	2.43113	91.52	65.5803	659.84	0.160653	21605	1.31	6.66142	3.2	16479.8
129	2004	青岛市	28150	38.39	2.18287	92.53	66.1519	669.4	0.160452	23465	1.39	10.0914	3.89	20302.4
129	2005	青岛市	33188	41.59	2.22528	93.38	63.2005	678.36	0.166707	28564	1.61	8.31603	4.23	21842
129	2006	青岛市	38892	41.96	2.34158	94.26	63.5902	670.59	0.169664	26653	2.04	8.94139	4.27	23663
129	2007	青岛市	45399	43.03	2.38805	94.62	63.9	690.65	0.179535	28107	2.24	9.92132	4.83	24676
129	2008	青岛市	52677	44.12	2.40498	94.96	64.3098	693.71	0.181534	29874	2.39	10.3814	5.27	27133
129	2009	青岛市	57251	45.4	2.41841	95.26	64.6801	694.95	0.165872	30527	2.44	10.6804	5.25	29556
129	2010	青岛市	65827	46.43	2.36951	95.12	65.8099	695.61	0.161661	33383	2.56	11.4731	5.27	30735
129	2011	青岛市	75563	47.74	2.30942	95.37	66.52	698.09	0.17117	35600	2.61	12.3482	5.27	29859
129	2012	青岛市	82680	48.96	2.29771	95.55	67.1399	682.11	0.187008	41186	3.35	12.8852	5.94	36372
129	2013	青岛市	103444	50.12	2.23934	95.6	67.7198	685.76	0.16992	39725	4.16	14.3926	6.01	36664
129	2014	青岛市	96524	51.22	2.19312	95.98	68.4099	691.93	0.174117	42961	4.35	33.4983	6.07	39651
129	2015	青岛市	102519	52.79	2.41303	96.08	69.9901	694.03	0.19143	45066	5.02	17.0695	6.13	39273
129	2016	青岛市	109407	54.73	2.42629	96.29	71.5298	701.117	0.187028	47309	5.31	16.2969	10.36	42796
129	2017	青岛市	119215	55.42	2.43627	96.65	72.5698	711.753	0.180908	53341	5.66	20.1311	9.67	40182
130	2003	淄博市	24319	34.1	2.58175	95.09	57.7838	695.76	0.196838	13667	2.76	5.66074	2.66	17465
130	2004	淄博市	29729	30.87	2.24729	95.61	58.7544	698.87	0.175519	13733	2.86	5.06248	3.71	17062
130	2005	淄博市	32533	29.01	2.40016	95.8	59.7098	698.69	0.187716	13494	3.19	5.77146	4.23	19080
130	2006	淄博市	37039	30.6	2.44531	96.19	60.6504	700.95	0.188246	14881	3.28	7.29938	4.52	19761
130	2007	淄博市	43499	31.58	2.45144	96.18	61.1008	703.42	0.242213	15256	3.4	6.56503	4.92	18443
130	2008	淄博市	51547	31.69	2.39393	96.45	61.75	705.15	0.230527	16946	3.57	6.12672	5.1	20524
130	2009	淄博市	54229	33.6	2.4066	96.41	62.541	706.47	0.217525	19290	3.67	5.78835	5.39	22420
130	2010	淄博市	63397	34.7	2.36908	96.32	63.1197	708.06	0.199998	20873	3.77	6.54929	5.52	22730
130	2011	淄博市	72176	36.22	2.29412	96.44	64.0103	712.8	0.242254	21708	3.88	8.13462	5.53	23104
130	2012	淄博市	77876	37.45	2.27735	96.52	64.8396	710.26	0.252204	22478	3.99	9.10767	5.87	22889
130	2013	淄博市	89441	39.25	2.21713	96.37	65.3094	712.96	0.234238	23235	4.19	9.83727	5.87	23035
130	2014	淄博市	87531	40.75	2.15917	96.52	65.7096	717.55	0.217972	24945	4.4	11.3644	6	22579
130	2015	淄博市	89235	42.53	2.32558	96.49	67.2598	720.87	0.221755	26639	4.48	14.357	7.17	22620
130	2016	淄博市	94587	44.1	2.32461	96.58	69.1096	724.225	0.224251	27471	4.54	9.80822	7.53	24076
130	2017	淄博市	101569	44.88	2.32466	97.07	70.2595	725.901	0.216697	24022	4.62	10.3838	7.87	21362
131	2003	枣庄市	10558	31.41	2.65651	87.8	38.6788	799.47	0.194991	9318	1.91	2.33838	1.52	8820
131	2004	枣庄市	13811	27.82	2.25406	89.18	39.8513	802.4	0.181959	9234	2.27	6.46893	1.96	8405
131	2005	枣庄市	17602	26.81	2.32988	90.14	41.7042	804.89	0.14374	9741	2.5	2.86258	1.69	10341
131	2006	枣庄市	21045	27.46	2.35118	90.99	42.7401	815.19	0.16186	9941	2.31	3.1042	1.61	5559
131	2007	枣庄市	25482	27.44	2.43851	91.29	43.8743	833.2	0.197244	10135	2.27	3.59957	1.86	5601
131	2008	枣庄市	29978	28.42	2.50219	91.21	45.0115	839.89	0.21166	10640	2.33	10.0002	2.13	6239
131	2009	枣庄市	32698	29.08	2.50229	91.32	46.1448	847.67	0.202794	10776	2.34	13.8252	2.55	6785
131	2010	枣庄市	36839	31.28	2.48209	91.36	47.2523	856.96	0.197892	11013	2.61	12.8998	2.86	6854
131	2011	枣庄市	41746	32.97	2.40483	91.9	48.0602	863.86	0.213249	12610	2.72	13.5771	3.06	7218
131	2012	枣庄市	45262	33.98	2.39017	92.19	49.4008	865.29	0.199847	13612	3.2	14.1224	3.51	7748
131	2013	枣庄市	46228	35.14	2.3201	91.82	50.4341	867.76	0.184627	14924	3.2	14.7093	3.44	8089
131	2014	枣庄市	51890	38.21	2.27221	92.54	51.3443	879.34	0.186068	16150	3.24	14.9178	3.54	8607
131	2015	枣庄市	52692	39.72	2.14255	92.41	53.4605	893.95	0.194832	17932	3.27	15.0335	3.6	8960
131	2016	枣庄市	54984	41.19	2.12844	92.43	55.4704	904.908	0.1988	18994	3.31	6.11126	3.61	9227
131	2017	枣庄市	58798	41.6	2.11268	93.47	57.3196	915.863	0.207349	18645	3.35	6.38486	3.57	6970
132	2003	东营市	39528	15.16	2.11339	94.63	57.6661	223.16	0.134817	7276	1.08	4.87489	6.96	13468
132	2004	东营市	50193	14.45	3.20729	95.2	58.846	225.71	0.195441	7494	1.07	9.74216	7.36	13852
132	2005	东营市	64907	13.59	3.24549	95.87	55.3	227.82	0.168874	7576	1.07	6.7826	8.09	5027
132	2006	东营市	74048	15.65	3.24646	96.33	56.2824	229.48	0.184356	8431	1.13	7.62606	5.3	5742
132	2007	东营市	84081	20.12	3.17385	96.36	57.2153	231.09	0.232285	9539	1.17	8.34191	5.34	4902
132	2008	东营市	102741	20.05	2.92568	96.58	58.1455	232.2	0.222647	9458	1.22	8.72599	5.65	6350
132	2009	东营市	102370	22.45	2.90882	96.37	59.0742	232.98	0.207286	9356	1.3	9.52072	5.95	6494
132	2010	东营市	116448	23.74	2.8236	96.29	59.9705	233.33	0.176807	9728	1.3	10.4494	6.05	6512
132	2011	东营市	130811	24.75	2.72745	96.3	60.9684	233.91	0.21395	9916	1.38	11.4487	6.11	7187
132	2012	东营市	145395	25.67	2.69414	96.52	62.0814	233.27	0.227536	10585	1.4	12.7105	6.5	7502
132	2013	东营市	173807	26.91	2.61408	96.4	63.1925	226.85	0.190255	11318	1.37	12.6379	7.35	7625
132	2014	东营市	163982	30.02	2.55534	96.62	64.0417	229.39	0.192367	11882	1.39	12.4835	8.31	7479
132	2015	东营市	163938	31.94	2.7893	96.58	65.5217	231.71	0.191921	12017	1.44	11.5807	8.89	7871
132	2016	东营市	164024	34.33	2.77218	96.5	66.6714	234.138	0.196013	12050	1.83	12.3578	10.01	11266
132	2017	东营市	177962	33.68	2.75431	96.38	67.7481	236.564	0.180313	11213	1.85	12.3262	13.35	12743
133	2003	烟台市	20221	35.33	2.47549	88.9	50.7752	469.82	0.182054	17313	1.05	4.32576	1.84	5195
133	2004	烟台市	25183	32.57	2.31824	89.27	52.3718	470.55	0.168495	17372	1.1	5.1248	2.07	6876
133	2005	烟台市	30923	30.66	2.32878	90.19	50.1644	471.25	0.166245	17674	1.25	5.12001	2.46	7412
133	2006	烟台市	37075	30.24	2.36726	91.02	51.2246	472.85	0.153525	19494	1.3	5.47391	2.81	8248
133	2007	烟台市	41271	30.73	2.40306	91.7	52.231	473.93	0.180412	20923	1.42	6.07572	3	8641
133	2008	烟台市	49012	31.09	2.43841	91.98	53.2376	474.09	0.177622	23993	1.54	6.58187	3.31	9340
133	2009	烟台市	52683	32.11	2.44461	92.28	54.2437	474.32	0.176763	25958	1.71	6.82471	3.92	10450
133	2010	烟台市	62254	33.44	2.3485	92.33	55.2697	473.69	0.174898	29653	1.93	12.9696	4.29	12489
133	2011	烟台市	70380	34.94	2.26543	92.63	56.0704	474.15	0.188197	33514	1.96	8.86014	4.51	12939
133	2012	烟台市	75672	36.33	2.25936	92.85	56.8202	473.08	0.202196	36004	1.99	9.15731	4.74	13387
133	2013	烟台市	86235	37.72	2.20412	92.5	57.8499	470.09	0.188247	36874	2	9.58004	5.24	13354
133	2014	烟台市	85795	39.91	2.14884	92.89	58.5493	471.71	0.181983	36429	2.28	9.32354	5.39	14849
133	2015	烟台市	91979	41.6	2.31062	93.16	60.3499	471.41	0.190645	37177	2.34	11.4912	5.78	15971
133	2016	烟台市	98388	43.27	2.31709	93.25	62.0994	472.856	0.193351	37507	2.38	14.2003	5.76	15456
133	2017	烟台市	103771	43.35	2.31771	93.38	63.6598	472.134	0.163344	31801	2.39	9.17702	5.76	16233
134	2003	潍坊市	12152	33.98	2.49554	84.47	37.5106	534.53	0.286567	20499	0.69	3.27507	0.67	5290
134	2004	潍坊市	14678	30.69	2.09486	85.53	39.1947	536.38	0.263438	19750	0.73	4.4721	0.86	6400
134	2005	潍坊市	17279	29.45	2.05661	86.31	39.8935	532.46	0.235351	22869	0.72	5.26227	0.99	7128
134	2006	潍坊市	19677	29.55	2.15069	87.7	41.3235	534.39	0.219422	22382	0.77	6.44267	2.09	7010
[truncated: 2,216 more rows]
